# Supplementary material for: School-based high-intensity interval training programs in children and adolescents: A systematic review and meta-analysis
Source: PLoS One. 2022 May 4;17(5):e0266427. doi: 10.1371/journal.pone.0266427 (PMC9067698; doi:10.1371/journal.pone.0266427)
Supplement: S1 Dataset — (XLSX) [file pone.0266427.s004.xlsx]

## Sheet: Sheet1
Number	Author/ Date	Location of Study	Study design	Overweight or Obsese Population	Inclusion and Exclusion Criteria (health status, maturiy, etc)	Group	Intervention Duration (weeks)	Modailty of HIIT (sprints, bike, games)	Intensity (Measurement Technique)	Modality Intensity Details	Number of Bouts	Length of Bout (s)	Recovery Time between bouts	Number of Sets	Recovery Between Sets	warm up and cool down duration, description	number of session (/week)	Overall program description if weekly changes	total Protocol duration. Eg time in HIIT (min)	total session time (min)	total intervention volume including rest but not warm up or cool down (min)	total intervention AND warm up or cool down (min)	characteristic of school	Time of Intervention (PE, Before, After, Lunch)	location in school of Intervention (testing recorded when reported too)	encouragement provided to students	Intervention Instructor	Nutrition Intervention	control of diet and/or PA?	anthropomentric measures	cardiovascular measures	cardioresp fitness measures	blood marker measures	muscular fitness measures	flexibility and agility	psychological measures	cognitive measures	habitual PA measures	nutrition measures	program eval measures	other measures	time of measurements	covariates/control variables examined	Sample Size Target or Justified	stastistical analysis plan	Initial Group Size (by Sex)	Analyzed Group Size (by Sex)	Attendance	Drop Outs
1	Baquet et al. (2001)	Lille	Non-randomized control trial	N	Secondary school, healthy	Control Girls	NA	active control - PE class	none	3 normal PE classes	NA	NA	NA	NA	NA	NA	NA	normal PE	60 min of normal PE	NA	NA	NA	secondary school	PE	NA	NA	NA	None	neither recorded	1. Height measured with a wall stadiometer (equipment type/manufacturer not recorded) 2. Body mass measured with a calibrated balance (equipment type/manufacturer not recorded) 3. BMI calculated from body mass (kg) and height (m): BMI (kg m-2) 4. Percentage body fat estimated from skinfold thickness measured at biceps, triceps and calf, calculated as described by Lohman et al. 1992"	None	1. 10x5m shuttle runs 2. 20m shuttle run modified for children used to calculated maximal speed. Gerbeaux equation (MAS = 2.4 * maximal spped - 14.7) used to convert maximal spped to MAS 3. Running performance and MAS assessed using maximal distance covered during a 7 min running test - no instruction on pacing. Test performed pre/mid/post intervention to ensure MAS was properly adjusted for alte…	None	1. Leg muscle power measured using standing broad jump (methods NR) 2. Number of sit ups in 30s All tests were performed to EUROFIT standards where applicable, following reccommendations from the Committee of Experts on Sports Research	1. Flexibility measured using a sit and reach test	None	None	None	None	None	No other measures reported, but the study provides reroducibility estimates for the fitness outcomes.	NR	sex included as covariate	No	Mixed model ANOVA with between factors (sex and group: con/HIIE) and a within factor (time: pre/post). T-tests undertaken for post hoc, with no adjusmtent for the error rate reported.	girls 21	girls 21	NA	NR
		France				Control Boys	NA	active control - PE class	none	3 normal PE classes	NA	NA	NA	NA	NA	NA	NA	normal PE	60 min of normal PE	NA	NA	NA		PE	NA	NA	NA																			boys 27	boys 27	NA	NR
						HIIT Girls	10	sprints	100 - 120% MAS	1 of 3 PE classes was sprint running. MAS was adjusted after week 5. Progressive build of %MAS	10	10	10	3	3	Warm up = 10 x 10s runs at 80 % and 90 % of MAS. Duration NR. Cool down = stretching calf, quadraceps and hamstrings, for 5 mins. Intensity NR	1	Session 1, 6, 7 only 25 min instead of 33 as readjusted MAS	33 min for 7, 25 for 3. the rest of the 60 min was normal PE	NR	(306 min)	NR		start of PE class	short track as part of PE	NR	not recorded. Teachers did tests.																			girls 240	girls 240	NR	NR
						HIIT Boys	10	sprints	100 - 120% MAS	1 of 3 PE classes was sprint running. MAS was adjusted after week 5. Progressive build of %MAS	10	10	10	3	3	Warm up = 10 x 10s runs at 80 % and 90 % of MAS. Duration NR. Cool down = stretching calf, quadraceps and hamstrings, for 5 mins. Intensity NR	1	Session 2-4 100% MAS, 5 - 8 110% MAS, 9+ 120% MAS		NR																										boys 263	boys 263	NR	NR
2	Baquet et al. (2002)	Lille (jean monnet primary school)	Non-randomized control trial	N	none mentioned - within the 3 classes	Control	NA	active control - PE class	NA	NA	NA	NA	NA	NA	NA	NA	NA	normal PE	NA	NA	NA	NA	primary school	PE	NA	NA	NA	None	neither recorded	1. Height determined by Wall stadiometer (Vivioz medical) a 2. Body mass determined by calibrated beam balance (Tanita TBF 543) 3. Percentage body fat estimated from skin fold thickness at biceps/triceps/calf using Lohman equations to convert to %BF. .	1. Peak HR measured during maximal graded field test (Polar Accurex+, Polar Electro, Kempele, Finland)	1 . Peak VO2 measured by the 20 mSRT (3 min at 7 km/h, then test started at 8.5 km/h), twice one week apart, once with the K4 b2 analyzer (Cosmed, Rome Italy) 2. Energy cost of running determined as the mean V˙O2 during the last minute of the 7 kmh test conducted before 20 mSRT (b2 analyzer (Cosmed, Rome Italy)) 3. Respiratory exchange ratio and HR measured during 7 km/h testbefore 20 mSRT (K4 b2…	None	None	None	None	None	None	None	None	None	within 2 weeks before and 2 weeks after	3 way anova with gender - no difference thus pooled.	No	1 way ANOVA used to test for group differences at baseline. Three way ANOVA used as the main model (sexxgroupxtime). No sex effect, s boys and grils data pooled for the analyses. Scheffe post hoc tests.	20 (10 girls)	NR	NA	NR
		France				HIIT	7	sprints	100 - 130% MAS	used a track with a distance based on speed that they had to run. MAS was adjusted through intervention	10 or 5	10 or 20	10 or 20	1-4	180	Warm up = Running at 1 × (10 × 10s) or (5 × 20s) at 100 % of MAS. Duration NR Cool down = NR	2	1 - 4􏰪x(10􏰪x10s) at 110% of MAS 2 - 3􏰪x(10􏰪x10s) at 110% of MAS and 1􏰪x(10􏰪x10s) at 120% of MAS 3 - 2􏰪x(10􏰪x10s) at 110% of MAS and 2􏰪x(10􏰪x10s) at 120% of MAS 4 - 1􏰪x(10􏰪x10s) at 110% of MAS and 3􏰪x(10x􏰪10s) at 120% of MAS 5 - 4􏰪x(10􏰪x10s) at 120% of MAS 6 - 3􏰪x(10􏰪x10s) at 120% of MAS and 1􏰪x(10􏰪x10s) at 130% of MAS 7 - 2􏰪x(10􏰪x10s) at 120% of MAS and 2􏰪x(10􏰪x10s) at 130% of MAS 8 - 1􏰪x(10􏰪x10s…	30	NR	(420 min)	NR		during PE	short track in corridor	NR	NR																			33 ( 20 girls)	NR	NR	NR
3	Baquet et al. (2004)	Lille	randomized by class	N	none mentioned - needed to be apart of the 4 classes	Control	NA	None	NA	NA	NA	NA	NA	NA	NA	NA	NA	None. Intervention given as 2 additional sessions.	NA	NA	NA	NA	primary school	None	short track	NA	NA	None	PA - sports participation assessed. Diet NR	1. Height determined by Wall stadiometer (Vivioz medical) 2. Body mass determined by calibrated beam balance (Tanita TBF 543) 3. Percentage body fat estimated from skin fold thickness at biceps/triceps/calf using Lohman equations to convert to %BF. .	None	1. 10x5m shuttle runs 2. 20m shuttle run modified for children used to calculated maximal speed for CRF measure. Gerbeaux equation (MAS = 2.4 * maximal spped - 14.7) used to convert maximal speed to MAS for HIIE training. All tests were performed to EUROFIT standards where applicable, following reccommendations from the Committee of Experts on Sports Research	None	1. Standing broad jump test; 2. Number of sit-up in 30 s. Tests followed EUROFIT guidelines.	1. Sit and reach test (EUROFIT)	None	None	Self-assessssed questionnaire for sport practice. 1 page diary to record number and types of sports episodes they had engaged in last 7 days. ONly measured at baseline.	None	None	None	tests conducted over the course, but the specific timing was not stated	3 way anova with gender - no difference thus pooled. Maturity between 2 groups the same	No	1 way ANOVA to tests for baselline group differences in anthropometric and finess values. Three waya ANOVA for intervention data (sex x group x time). Girls and boys data pooled due to no sex interactions. Tukey post hoc. No detail on how baseline differences, missing data or confounders were considered.	53 (28 girls)	37 (?)	NA	17 due to absences
		France				HIIT	7	sprints	110 - 130% Mas	a distance based on MAS	10 or 5	10 or 20s	10 or 20	1-4	180	Warm up = Running at 1 × (10 × 10s) or (5 × 20s) at 100 % of MAS. Duration NR Cool down = NR	2	1 - 4􏰪x(10􏰪x10s) at 110% of MAS 2 - 3􏰪x(10􏰪x10s) at 110% of MAS and 1􏰪x(10􏰪x10s) at 120% of MAS 3 - 2􏰪x(10􏰪x10s) at 110% of MAS and 2􏰪x(10􏰪x10s) at 120% of MAS 4 - 1􏰪x(10􏰪x10s) at 110% of MAS and 3􏰪x(10x􏰪10s) at 120% of MAS 5 - 4􏰪x(10􏰪x10s) at 120% of MAS 6 - 3􏰪x(10􏰪x10s) at 120% of MAS and 1􏰪x(10􏰪x10s) at 130% of MAS 7 - 2􏰪x(10􏰪x10s) at 120% of MAS and 2􏰪x(10􏰪x10s) at 130% of MAS 8 - 1􏰪x(10􏰪x10s…	30	NR	(420 min)	NR		during PE		continuously encouraged	NR																			47 (26 girls)	36 (?)	NR	11 due to absences
4	Baquet (2010)	Illies and Herlies	randomized by class	N	within the 6 classes. All tanner stages take (all boys 1 except 3, 29 girls at 1, rest at 2 or 3)	Control	NA	active control - PE class	NA	NA	NA	NA	NA	NA	NA	NA	NA	normal PE	NA	NA	NA	NA	primary school	PE	NA	NA		None	PA - sports participation assessed. Diet NR	1.Stature measured with a wall stadiometer (Vivioz Medical, Paris, France) to nearest 0.1cm 2. Body mass measured with wall stadiometer (Vivioz Medical, Paris, France) to nearest 0.1kg	1. Heart rate was continuously monitored during the maximal graded field test (Polar Accurex+, Polar Electro, Kempele, Finland)	1. MAV assessed using maximal graded field test. The test started with an initial velocity of 6 km·h−1. Speed increased by 0.5 km·h−1 per 1-minute stage. The velocity at the last completed stage was considered as the MAV. 2. Peak O2 determined using maximal graded field test (Cosmed K4b2, Rome, Italy). Determined as the 2 highest 5-second o2 values. 3. VE measured during maximal graded field test…	None	None	None	None	None	Self-assessssed questionnaire for sport practice. 1 page diary to record number and types of sports episodes they had engaged in last 7 days. ONly measured at baseline.	None	None	None	NR	gender included in anova. Intially confirmed that aerobic and antrho meassures equal in groups.	No	A 1-way analysis of variance (ANOVA) was used to ensure that the 3 groups were homogeneous according to anthro- pometry and aerobic performances before training. The effects of training were analyzed for statistical significance by using a 3-way (gender 3 group 3 time) ANOVA that was applied to the pre and posttraining values (time effect). For each variable, there was no effect that could be att…	26 (13 girls)	19 (10 girls)	NA	7 (3 girls, 4 boys)
		France	1 school control/continuous			Mod Continuous	7	running	80 - 85% MAV	a distance based on MAV around 150m track	NA	6 - 20 min	NA	1-2	5 min passive recovery	NR	3	1 - Time to exhaustion at 90% of MAV 2 - Time to exhaustion at 100% of MAV 3 - 4 Sets of 6 min at 80%ofMAV 4 - 3 Sets of 8 min at 80%ofMAV 5 - 2 Sets of 10 min at 80%ofMAV 6 - 2 Sets of 12 min at 80%ofMAV 7 - 1 Set of 12 min and 1 Set of 8 min at 80%ofMAV 8 - 1 Sets of 15 min at 80%ofMAV 9 - 1 Sets of 18 min at 80%ofMAV 10 - 1 Sets of 20 min at 80%ofMAV 11 - 4 Sets of 6 min at 85%ofMAV 12 - 20m S…	between 18 and 39	NR	(446 min)	NR		during PE	150m track	NR	NR																			25 (10 girls)	22 (10 girls)	NR	7 (7 boys)
			1 school control/HIIT			HIIT	7	sprints	100 - 130% MAV	a distance based on MAVon a short track	5 or 10 or 20	5 or 10 or 20 or 30	either 10 or 15 or 20 or 30	1-4	3 or 5 min passive recovery	NR	3	1 - Time to exhaustion at 90% of MAV 2 - Time to exhaustion at 100% of MAV 3 - 1x(10􏰪x10s) at 100% of MAS and 4􏰪x(10􏰪x10s) at 110% of MAS 4 - 1􏰪x(10􏰪x10s) at 100% of MAS and 3􏰪x(10x􏰪10s) at 110% of MAS and 1x(10x􏰪10s) at 120% of MAS 5 - 1x(10􏰪x10s) at 100% of MAS and 2􏰪x(10x􏰪10s) at 110% of MAS and 2x(10x􏰪10s) at 120% of MAS 6 - 1􏰪x(10􏰪x10s) at 100% of MAS and 1􏰪x(10􏰪x10s) at 110% of MAS and 3x(1…	between 25 and 35	NR	(492 min)	NR		during PE	short track	NR	NR																			26 (11 girls)	22 (11 girls)	NR
5	Boddy (2010)	Liverpool	Pilot RCT	N	none - age was chosen so girls could get to dance lesson independently	Control	NA	none	NA	NA	NA	NA	NA	NA	NA	NA	NA	NA	NA	NA	NA	NA	secondary school	None	NA	NA	NA	None	neither recorded	1. Stature was measured to the nearest 0.01m (Seca, Bodycare, Birmingham). 2. Sitting stature was measured to the nearest 0.01m (Seca, Bodycare, Birmingham, Holtain limited, Crymech, UK) 3. Body mass was measured to the nearest 0.1kg (Seca, Bodycare, Birmingham). 4. Skin folds (triceps, subscapular and suprailiac) were measured in triplicate and means were taken (Harpenden, Cranlea, Birmingham). …	1. Left ventricular mass/height was measured by echocardiographic images (Esoate Mylab 300V, Italy) of the left ventricle taken in the long axis from the parasternal window. The resultant LV mass values were then indexed for height (LVM/Height2.7). 2. Carotid intima-media thickness images were taken from the participants’ left and right common carotid arteries 3. Heart rate (participants wore Pol…	1. Peak VO2 was measured using a discontinuous treadmill protocol at 1% incline and speed increasing from 5 km•h-1, and online gas analysis equipment (Oxycon Pro, Wuerzburg, Germany). 2. Respiratory exchange ratio (method of recording not recorded)	None	None	None	None	None	1. Habitual physical activity was measured using a uniaxial accelerometer (ActiGraph, Model 7164, MTI Health Services, FL, USA) assigned to each participant.The minimum wearing time was defined as 10 hours per day. At least two days of data was used for each participant to meet the minimum inclusion criteria. Monitors were distributed to participants and worn on the right hip for five consecutive…	None	compliance, mean exercise time, mean peak HR%	None	week before and week after between 8:30-8:50am	None	No	Factorial analysis of variance was used to assess differences between baseline and retest data and to compare the control and intervention groups. An alpha value of p≤ 0.05 was used to detect any significant differences.	8 (all girls)	8	NA	0
		England				HIIT	3	dance	HR (no threshold)	HR recorded but no target given	6	30s	45s	0	0	comprehensive warm up cool down of jogging, walking, and strethcing	4	6x30s on 45s rest	(7.5 min)	NR	90 min	NR		Before school	school dance studio	5 pound gift voucher to boost attendance	NR																			8 (all girls)	7	28.1/36 min was the mean exercise time	1
6	Buchan (2011) Am J Human Bio	Hamilton	Non RCT: 1 class control, other randomized to two groups	No but 27% was obese or overweight.	none stated	Control	NA	active control - PE class	NA	NA	NA	NA	NA	NA	NA	NA	NA	normal PE	NA	NA	NA	NA	Catholic comprehensive high school (secondary school)	NA	NA	NA	NA	None	D = Daily food intake was assessed using a validated, self reported food diary (Food Standards Agency) anda food frequency questionnaire. Collected data was analysed using nutritional analysis software by Health Options Ltd (Nutri Check, Health Options Ltd, Cirencester, Gloucester, UK) Participants were instructed not to chage their lifestyle habits other than perscribed. PA = Participants were i…	1. Stature was measured without shoes to the nearest mm (Seca Stadiometer, Seca Ltd, Birmingham, UK) 2. Weight was measured in normal PE clothing to the nearest 0.1 kg using calibrated electronic weighing scales (Seca 880, Digital Scales, Seca Ltd) 3. BMI was calculated as weight (kg)/height (m)2 4. Skinfold measurements were taken in duplicate at the triceps and medial calf sites using Harpenden…	1. Systolic blood pressure (SBP) and diastolic blood pressure (DBP) was measured with an automated BP monitor (Omron Healthcare UK Ltd, Milton Keynes, UK) after 10 min sitting period	1. Cardiorespiratory fitness was measured using the 20 m multistage fitness test (MSFT). AUdio from a CD produced by the National Coaching Foundation was used. The initial speed was set at 8.5 km/h which increased by 0.5 km/h each min (1 min equates to 1 level).	A team of qualified phlebotomists, experienced in pediatric sampling techniques, collected all blood samples. The samples were allowed to clot and im- mediately centrifuged at 4,000 rpm for 10 min. The blood samples were analyzed for total cholesterol (TC), insulin, high-density lipoprotein (HDL-C), low-density lipoprotein (LDL-C), high-sensitivity C-reactive protein (CRP), glu- cose, fibrinogen …	None	None	None	None	1. Habitual physical activity was measured using a physical activity questionnaire for adolescents (PAQ-A) - validated and used in other studies.	1. Daily food intake was assessed using a validated, self reported food diary (Food Standards Agency) anda food frequency questionnaire. Collected data was analysed using nutritional analysis software by Health Options Ltd (Nutri Check, Health Options Ltd, Cirencester, Gloucester, UK)	Attendance, mean %HR	1. PA behaviours were recorded via video recording of one weekly exercise session in the intervention groups. (Also allowed confirmation of distances covered)	blood was taken between 9 - 11 after fast.	None in stats. But no diff in PA or dietary intake Group Time Interaction	No	whereas a one-way ANOVA was used to test differences Group Time Interaction at the two data collection points. Where residuals were not normally distributed, the nonparametric Kruskal–Wallis test (H-values) was used. Bonferroni adjustments for multiple comparisons were used. For significant H-values, a Bonferroni- adjusted Mann-Whitney U test was applied. In addition, post hoc, effect size statis…	24 (4 girls)	24 (4 girls)	NA	NA
		Scotland				Mod Continuous	7	running	70% VO2Max	no measurement method described	1	20	0	1	NA	Warm up = light jogging and stretching, duration/intensity NR Cool down = Warm up = light jogging and stretching, duration/intensity NR	3	1 time in week 4 was 20msft to readjust VO2	20 min	NR	(6h40min)	NR		during PE	NR	personalized feedback given and encouraged to ask questions post session - hope helps adherence and engagement	NR																			16 (4 girls)	16 (4 girls)	17.7 +/- 4.2 of 21 sessions	0
						HIIT	7	sprints	None	sprint between cones	4	30	30	1	NA		3	1 - 4 x 30 2 - 4 x 30 3 - 5 x 30 4 - 5 x 30 5 - 6 x 30 6 - 6 x 30 7 - 6 x 30 but only 20s rest	4 - 6 min	NR	(105 min)	NR		during PE	NR		NR																			17 (2 girls)	17 (2 girls)		0
7	Buchan (2011) Scand J Med Sci Sport Same methods as above - new outcomes recorded																											None	Above	None	2.HR response was recorded for all participants once during each training week using continuous HR telemetry (Hosand, TM200, Hosand Technology, Verbania, Italy). Allowed participants to maintain intensity.	2. Sprint (running) speed was measured over 10 m using of an electronic sprint timer with photoelectric sensors (Polifemo Radio Light – Microgate, Italy). Photoelectric sensors placed at 0m and 10mto measured speed.	None	1. Muscular power measured using the counter movement jump. Jumping height was measured with the Optojump system (Microgate, Bolzano, Italy) after a standardized warm-up	1. Agility measured using the 505 test. Performance was measured using photoelectric sensors (Polifemo Radio Light - Microgate, Italy) placed near the starting line and a turning point in accordance with standard procedures (Draper and Lancaster 1985). 3 sprints were performed with 2 mins recovery between each sprint.	None	None	None	None	None	None	Performances in CMJ, 10m sprint, 20m multistage fitness test and the 505 agility test were measured at the end of week 4 in intervention groups only. Follow up NR.	Above	No	Above
8	Camacho-Cardenosa (2016)	Caceres	RCT	N	attend 80% of PE sessions, no changing PA and diet	Mod Continuous	8	running	65-75% HR Max RPE	measured with HR monitor RPE level not mentioned	1	same amount of time as HIIT workout	0	0	0	warm up - 10 min medley of exercises, after intervention PE continued - team sport lesson	3	same amount of running	3 - 8 min	13 - 18 min	(125 min)	(365 min)	NR	during PE	NR	NR	PE teacher with researcher supervision	None	D= participants were instructed not to change their dietary habits. Eating habits were measured using an ad-hoc registration of 7 days (?). Nutriber v 1.1.1. r5 software was used to calculate the amount of nutrients and total calories consumed on each day of the week PA = participants were instructed not to change their lifestyle/ physical activity habits. To monitor this, participants were asked…	1. Height was measured following standard procedures (equipment NR) 2. BMI analysed by bioelectrical impedance methods using a standardised body composition analyser (Tanita BC 418 MA, Tanita Corp, Tokyo, Japan) 3. % body fat analysed by bioelectrical impedance methods using a standardised body composition analyser (Tanita BC 418 MA, Tanita Corp, Tokyo, Japan) 4. Trunk fat percentage analysed by …	1. Peak HR measured through the Course Navette test with a HR monitor (Forerunnner 210, Garmin, Schaffhausen, Switzerland)	1. Peak VO2 assessed through indirect Course Navette test. Subjects had to run for 20m from one line to another according to the rhythm of an audio tape beginning at 8km/h, with the rhythm increasing by 0.5-1 km/h every minute. VO2 max calculated using equation described by Leger, Mercier at al. 2. Rate of percieved exhaustion recorded on a scale of 0-10 (Borg scale?) was recorded immediately aft…	None	None	None	None	None	PAQ-C questionnaire	1. Eating habits were measured using an ad-hoc registration of 7 days (?). Nutriber v 1.1.1. r5 software was used to calculate the amount of nutrients and total calories consumed on each day of the week	RPE collected during sessions but not used as an outcome but as indicator	None	2 weeks of testing before and after intervention	Collected PAQC to look "for interaction" but stats don’t show this	No	ANOVA was used for repeated measures to compare responses in each variable across the two time points. When a global difference over time was determined, the Bonferroni post hoc analy- sis was used to identify where changes oc- curred.	17 (NR)	16 (NR)	NR	1
		Spain				HIIT	8	sprints	RPE	sprint between cones - not recorded how they confirmed intensity did also collect HR and RPE data, but not used to ensure intensity reached	3 4 5 or 6	20s	20 40 or 60	1	NA		3	Week 1 - 3 x (20s on 60s rest) 2 - 4 x (20s on 60s rest) 3 - 5 x (20s on 60s rest) 4 - 6 x (20s on 60s rest) 5 - 4 x (20s on 40s rest) 6 - 5 x (20s on 40s rest) 7 - 6 x (20s on 40s rest) 8 - 4 x (20s on 20s rest)	3 - 8 min	13 - 18 min	(125 min)	(365 min)		during PE																						18 (NR)	18 (NR)	NR	0
9	Costigan (2015)	Newcastle	RCT	N	for a school: coeducational. Provide 2 PE lessons per week, not currently participating in PA in addition to regular PE Years 9 and 10	Control	NA	active control - PE class	NA	NA	NA	NA	NA	NA	NA	NA	NA	normal PE	NA	NA	NA	NA	Secondary schooll. Coeducational and not currently participating in a physical activity program in addition to regular PE	PE (twice a week)	NA	NA	NA	None	NR	1. Weight was measured using a portable digital scale ((Model no. UC-321PC, A&D Company Ltd., Tokyo Japan) to the nearest 0.1 kg 2. Height was measured to the nearest 0.1 cm using a portable stadiometer (Model no. PE087, Mentone Educational Centre, Australia). 3. BMI was calculated frmo height/weight using the formula weight (kg)/height (m)2 4. Waist circumferance was measured to the nearest 0.1 …	None	1. Cardiorespiratory fitness was measured using the Progressive Aerobic Cardiovascular Endurance Run shuttle test (Léger et al., 1988) using FITNESSGRAM® testing procedures. Total number of laps completed was recorded. 2. VO2max was estimated from total number of laps completed during PACER test, using Mahat et al.'s equation	None	1. Upper body musclar endurance was measured using a modified version of the 90° push-up test 2. Lower body muscular strength was measured using the standing long jump test	None	1. Physical activity motivation was measured using an 8-item validated questionnaire examining benefits, fun, importance, enjoyment, effort, pleasure, restlessness and satisfaction related to physical activity participation 9markland and Tobin 2004)	None	None	None	1. Program feasibility was measured based on the following: consent rate (how many participants offered the program agreed to be involved), retention rate (how many participants completed the intervention and participated in baseline/post-intervention testing), adherence (weekly session attendance of 3 sessions delivered/week (total: 24), average session heart rate across the 8 weeks totalling 10…	None	NR	sex and baseline fitness ( 52 healthy or 6 needs improvement) as moderators. Subgroups if interaction was sig.	No	Cohen's d was used to provide a measure of effect size Moderators of HIIT effects were explored using linear mixed models with interaction terms for the following:i) sex (boys versus girls), ii) and baseline fitness level (i.e., healthy fit- ness zone versus needs improvement). Subgroup analyses were con- ducted if the interaction term was statistically significant (p = 0.10) (Assmann et al., 200…	22 (8 girls)	18 - 22 pending outcome	NA	NA
		Australia				HIIT - aerobic	8	sprints, skipping	HR <85% Max	HR shown on projector during session	NR	30s	30s	NR	NR	Warm up consisted of dynamic stretching, duration/intensity NR (short…) Cool down = usual PE cool down after group combined with normal PE lesson - modality/duration/intensity NR)	3 (2 at PE time, and 1 at lunch)	week 1-3: 8mins week 4-6: 9 mins week 7-8: 10 min	8 - 10 min	NR	(213 min)	NR		2 during PE, 1 at lunch	school hall	trainer of the day certificates; pair workouts; music; prize for most certificates; choice of workouts; choice of exercise	research team - PE qualified																			21 (5 girls)	17 - 21 pending outcome	2.2 of 3 per week	9.2% drop out
						HIIT - resistance	8	squats, pushups, hovers	HR <85% Max	HR shown on projector during session	NR	30s	30s	NR	NR		3 (2 at PE time, and 1 at lunch)	week 1-3: 8mins week 4-6: 9 mins week 7-8: 10 min	8 - 10 min	NR	(213 min)	NR		2 during PE, 1 at lunch	school hall		research team - PE qualified																			22 ( 7 girls)	17 - 22 pending outcome
10	Costigan (2016) Same study as 2015, but different outcomes. (All study info combined here)					Control																						None		None	None	None	None	None	None	None	2. Visual attention, speed, scanning, speed of processing, and mental flexibility assessed using trail making test. TMT involves a two-part visual task in which participants are required to, first (trail a), draw a line from one point to the next as quickly as possible to connect numbers in ascending order (e.g., 1-2-3-4, etc.) and, second (trail b), draw a line from one point to the next as quic…	None	None	1. Feelings state pre and post intervention was recorded using a one item Fellings State questionnaire, before and after every training session. Participants were asked to respond on an 11-point scale (−5 = very bad to +5 = very good) to the question How are you feeling right now? Mean socres were calculated for pre and post across the intervention.	None	NR	Above	No	Above	22 (8 girls)	19 - 22 pending outcome	Above
						HIIT - aerobic																																								21 (5 girls)	18 - 20 pending outcome
						HIIT - resistance																																								22 ( 7 girls)	20 - 22 pending outcome
11	Costigan (2018) Same study as 2015, but different outcomes. (Any additional info has been combined above. Only additional outcomes here.)					Control																						None		None	None	None	None	None	None	None	None	1. Objective physical activity was assessed using GENEActiv wrist worn accelerometers (Model GAT04, Activinsights Ltd, Cambridgeshire, England) Study participants wore devices during waking/sleeping/aquatic activities for 2-weeks (baseline and intervention week one). Validated cutpoints were used to categorize activity counts into MPA and VPA. Data were included in the analyses if a participant w…	None	Compensation and PA changes after HIIT were evaluated using an evaluation questionnaire, which considered perceived enjoyment, motivation, health benefits, future HIIT participation, and fatigue related to HIIT, assessed on a 5 point Likert scale.	None	NR	Above	No	Multilevel linear regression to examine each day adjusted for wear time. HIIT day vs sport day vs PE day	22 (8 girls)	15 with baseline data 18 with week 1 data	Above
						HIIT (both together)																																								43 (12 girls)	25 with baseline data 29 with week 1 data
12	Cvetković (2018a) 'Effects of a 12 week recreational football and high-intensity interval training on physical fitness in overweight children. '	NR	RCT	Y overweight or obese male	boys 11 - 13, BMI of overweight or obese according to Cole et al (2000), no chronic diseae, no form of organized PA at least 6 months pre training, and no organized form of training. Exclusion: resp or cardio disease, developmental disorder, chronic illness, or recovering from injuries, or involved in organized exercise the last 6 months	Control	NA	did PE, but the football and HIIT was on top of PE, so not active control	NA	NA	NA	NA	NA	NA	NA	NA	NA	none	NA	NA	NA	NA	secondary school	NA	NA	NA	NA	None	D = NR PA = Participants were instructed to maintain their normal daily routines and to not partake in any other organized physical activity except PE classes	None	None	None	1. Leukocytes, erytrocytes, haemoglobin, glocuse, total cholesterol and triglycerides were measured from a venous sample of blood taken between 7-9am using standard procedures.	1. Lower body strength assessed using countermovement jump with arm swing using photoelectric cells consisting of two parallel bars (Optojump, Microgate, Bolzano, Italy), which measure time spent in jumping and estimated muscle strngth from this. 2. Change of direciton speed was assessed in seconds using a 10m/30m maximum speed sprint across a football field, measured using photo-stations (brand …	1. Lower back flexibility measured through the sit and reach test, with participants sitting on the floor with both knees fully extended and the soles of the feet touching the first step (point recording zero). Participants were instructed to place one hand on the top of the other and slowly reach forward as far as possible keeping the knees extended. A sliding ruler centered on the top of the bo…	None	None	None	None	None	None	After 12 weeks of training at the same time of the day and under similar conditions. MAS assessed every 4 weeks to ensure MAS remained at 100%	None	No	The differences between the initial and final measurements in both the experimental and control groups were determined by the T-test. Significance of the differences between the control and experimental groups at the initial and final measurements was determined by applying the multivariate analysis of variance (MANOVA) and two-way (group x time) univariate analysis of variance (ANOVA) with the a…	14 (0)	14	NR	0
		(Serbia)				Football	12	5 - 7 aside matches	None	NA	4	8	2	NA	NA	warm up: moderate jogging 4 min, static and dynamic stretching 10 min, acceleration running 2 min. 10 min cool down	3	4 x 8 min play with 2 min of rest	30 min	56 min	(1080 min)	(2016 min)		NR. Not during PE	artificial turf outdoors	NR	supervised by one investigator														None					14 (0)	10	NR	4
						HIIT	12	sprints	MAS	100% MAS	5 to 10	10 to 20	10 or 20	3	3		3	Weeks 1 - 4: 3 x (5x 10:10) with 3 min rest Week 5 - 8: 3 x (8 x 15:15) with 3 min rest Week 9 - 12: 3 x (10 x 20:20) with 3 min rest	11 - 26 min	37 - 52 min	(660 min)	(1596 min)			NR	verbal encouragement	supervised by one investigator														MAS collected for the purpose of appropriate intervention distance					14 (0)	11	NR	2
13	Cvetković (2018b) Same study as above (this paper contained most of the detail but any additional info has been combined with details from first paper in row above. Only additional outcomes were entered into this row.)					Control																						None		1. Body mass was assessed using a multifrequency biolelectrical impedence analyser (InBody 720; Biospace Co. Ltd, Seoul, Korea) at frequencies of 1, 5, 50, 250, 500, and 1000 kHz under a controlled temperature of 23‐28°C 2. Fat mass was assessed using a multifrequency biolelectrical impedence analyser (InBody 720; Biospace Co. Ltd, Seoul, Korea) at frequencies of 1, 5, 50, 250, 500, and 1000 kHz …	1. HRmax was recorded during the Yo Yo Intermittant Endurance test using the Polar Team System H7 chest belt monitor (Polar Electro Oy, Kempele, Finland). Also recorded continuoulsy during all training session, and at baseline/follow up before and after the intervention. 2. Blood pressure was recorded in a seated position using a sphygmomanometer (brand NR)	2. CRF was measured using Yo‐Yo Intermittent Endurance test (level 1) involving 2 × 20‐m runs at progressively increasing speeds controlled by audio bleeps from a prerecorded source (CD player), interspersed with 10‐second active recovery periods consisting of 2 × 2.5‐m jogs. test ends when completed or participant can not run the distance in time.	None	None	3. Agility was measured using modified agility t test. Participants began with both feet behind starting cone A, sprinted 5 m forward to cone B and touched it with the right hand before shuffling 2.5 m to the left to touch cone C with the left hand. Participants then shuffled 5 m to the right to touch cone D with the right hand, shuffled back to the central cone B to touch with the left hand, and…	None	None	None	None	None	None	Above	Above	No	ES magnitude was interpreted as: trivial = <0.20; small = 0.2- 0.59; moderate = 0.60-1.19; large = 1.20-1.99; and very large = >2.0
						Football
						HIIT
14	Delgado-Floody (2018)		pilot Non RCT	Y overweight or obese	Inclusion: medial fitness to carry out intervention, consent and assent, age 6 - 11, enrollment in state school, for the HIIT group: a BMI as overweight or obese Exclusion: presence of MSK disturbance, use of meds or surgical procedures that might alter performance/health, and non-compliance with inclusion critieria	Control Overweight Girls	28	active control - PE class	NA	NA	NA	NA	NA	NA	NA	15 min warm up with low-intensity running and joint mobility 10 min cool down	NA	warm up 35 min of group relay exercises, pre-sports games, dances, and coordination exercises	NA		NA	NA	State schools administered by the municipality of Temuco, Chile	NA	NA	for intervention none was recorded, for 6 MWT verbal encouragement given using words defined in the protocol	6MWT given by PE teachers	None	D = NR PA = not controlled for	1. Body mass was measured using a TANITA® scale, model Scale Plus UM-028 (Tokyo, Japan) 2. Height was estimated with a Seca® stadiometer, model 214 (Hamburg, Germany) 3. BMI was calculated as bodyweight divided by the square of the height in meters (kg/m2) - used to estimate the degree of obesity (BMI 85 ≤ p > 95, overweight; BMI p ≥ 95, obesity) 4. Waist circumferance was measured using a Seca® …	1. Heart rate was measured after 15 mins of rest using widely recognised classification standards for children and adolescents, and after a 6 minute walk test, using an OMRON® digital electronic monitor, model HEM 7114 (Illinois, USA). 2. Systolic BP was measured after 15 mins of rest using widely recognised classification standards for children and adolescents, and after a 6 minute walk test, us…	1. Cardiorespiratory capacity was measured using the 6 minute walk test in a closed space on a 30m flat surface with cones to indicate the circuit 2. Rate of percieved exertion was measured using the 1-10 Borg scale	None	None	None	None	None	None	None	Perceived exertion	None	NR	Subanalysis by sex	No	2x2 ANOVA group x measurement. Effect size with Cohen's d. < 0.4 is a small difference. 0.41 - 0.7 was moderate, > 0.7 large	9		NR	NR
		Temuco				Control Obese Girls	28	active control - PE class	NA	NA	NA	NA	NA	NA	NA		NA		NA		NA	NA																								18		NR	NR
		Chile				Control Overweight Boys	28	active control - PE class	NA	NA	NA	NA	NA	NA	NA		NA		NA		NA	NA																								8		NR	NR
						Control Obese Boys	28	active control - PE class	NA	NA	NA	NA	NA	NA	NA		NA		NA		NA	NA																								11		NR	NR
						HIIT Overweight Girls	28	running, jumping, throwing	HR RPE	80 - 95% Max HR	2 to 4	30 to 60	30 to 60	4 to 5	1 to 2	5 min warm up with comfortable running, and joint movement exercises. 5 min cool down	2	The HIIT included similar strategies as those reported in other studies [20, 21]. The exercises wherein 4–6 min repetitions were performed, followed by 1–2 min of recovery (four to five sets). The circuit (running, jumping, throwing) included a 1:1 ratio of activity to recovery: 30–60 s of activity and 30–60 s of recovery time (two to four sets), working progressively	NR - middle (3 x (45/45) + 1.5) x 4.5 = 27	~ 37	˜1512	NR + 560 min for warm up and cool down		during PE	NR		NR - mentions HIIT was supervised, presumably by researchers?																			32		NR	NR
						HIIT Obese Girls	28	running, jumping, throwing	HR RPE	80 - 95% Max HR	2 to 4	30 to 60	30 to 60	4 to 5	1 to 2		2		˜27	~ 37	~1512	NR + 560 min for warm up and cool down			NR																					49		NR	NR
						HIIT Overweight Boys	28	running, jumping, throwing	HR RPE	80 - 95% Max HR	2 to 4	30 to 60	30 to 60	4 to 5	1 to 2		2		˜27	~ 37	˜1512	NR + 560 min for warm up and cool down			NR																					27		NR	NR
						HIIT Obese Boys	28	running, jumping, throwing	HR RPE	80 - 95% Max HR	2 to 4	30 to 60	30 to 60	4 to 5	1 to 2		2		˜27	~37	˜1512	NR + 560 min for warm up and cool down			NR																					43		NR	NR
15	Elbe (2016)	Copenhagen and Frederikssund	cluster RCT	N	Age 8 to 10 from 8 schools in Denmark	Control	10 months	none	NA	NA	NA	NA	NA	NA	NA	NA	NA	NA	NA	NA	NA	NA	8 schools: 4 in copenhagen (urban) and frederikssund (rural)	NA	NR	NA	NA	None	NR	None	1. Peak heart rate was measured during a Yo-Yo Intermittent Recovery Level 1 Children’s Test using a Polar team system 2 (Polar Electro Oy, Kempele, Finland) - used to ensure the children were running to exhaustion. Results not recorded - only used to test cohension and enjoyment	1. Distance run (m) until exhaustion was measured using the Yo-Yo Intermittant Recovery level 1 Children's test, indoors on a wooden handball court. The test consisted of two 16 m shuttle runs back and forth at progressively increasing speeds. Each 16 m run was interspersed by 10 seconds of jogging after each running bout. Results not recorded - only used to test cohension and enjoyment	None	None	None	1. Enjoyment of PA was assessed using the revised Physical Activity Enjoyment Scale (PACES; Kendzierski & DeCarlo, 1991) using a Likert scale consisting of 16 statements.	None	None	None	None	1. Team cohesion was measured using the Danish version of the Youth Sport Environment Questionnaire (YSEQ; Eys, Lougheed, Bray, & Carron, 2009) using a Likert scale. 8 questions on about the task and 8 questions about social cohesion.	all pre and post tests done during school time at the beginning and end of the year by uni staff members with the support of teachers	cohesion and enjoyment were used to determine if this affected fitness improvement	Yes	linear regressions for the 3 hypotheses. ANOVA for Group Time Interaction, interactions (group pre-post) Effect size. Partial eta-sqared	85 (43 girls)	NR	NA	NA
		Denmark				Team Sport	10 months	small sided games	HR - Larsen paper	Intensity monitored using beat by beat in 1 s intervals during training using short-range radio telemetry (Polar Team 2 System, Polar Electro Oy, Kempele, Finland). Target value NR	1	40 mins or 12 mins	NA	NA	NA	Warm up = drills relevant to the ball game used in that session for 3-5 mins, intensity NR Cool down = NR	3 in 4 schools, 5 in 4 schools	3 vs 3 small sided football (75% of sessions), basketball and unihockey (other small sided games were sometimes used for practical reasons)	12 or 40 min	NR	2640 or 5280	NR		during school time or the afternoon	both outdoor and indoor facilities	NR	Trainers engaged part time at the university																			111 (60 girls)	NR	NR	NR
		FIT-First				HIIT	10 months	sprints or strength	HR - Larsen paper	Intensity monitored using beat by beat in 1 s intervals during training using short-range radio telemetry (Polar Team 2 System, Polar Electro Oy, Kempele, Finland). Target value NR	6-10 for strength, 8 for sprint (calcualated from time)	30s (strength) or 1 min (run)	45s (strength) or 30s (run)	NR	NR	NR	3 or 5	strength training = 3 x 40 min sessions per week 50 % as 30s on 45s off as a traditional circuit style training (jumps sit ups, push ups, other dynamic exercises) and 50% as well-know games activiating children the same way as cirucits interval running - 5x per week for 12 min as 1 min on and 30s walking in between	12 (sprint) or 40 min (strength)	NR	2640 or 5280	NR			outdoors on grass or asphalt	NR	Trainers engaged part time at the university																			104 (55 girls)	NR	NR	NR
18	Larsen (2017) **same study as Elbe, but smaller sample**					Control													NA	NA	NA	NA	6 schools: 2 control, 4 intervention (3 rural and 3 urban) in copenhagen (urban) and frederikssund (rural)					None		1. Weight was measured (Tanita WB-110MA, Tanita, Europe) 2. Height was measured (235 Heightronic Digital Stadiometer, QuickMedical, Issaquah, WA, US). 3. Areal bone mineral density was measured using a whole body dual energy X-ray absorptiometry scan (Lunar Prodigy; E Medical Systems, Madison, Wisconsin, USA) using Encore software version 13.5 (Encore, Madison, USA) in accordance with stamndard p…	1. Peak heart rate was measured during a Yo-Yo Intermittent Recovery Level 1 Children’s Test using a Polar team system 2 (Polar Electro Oy, Kempele, Finland) - used to ensure the children were running to exhaustion 2. Submaximal HR was determined 2 min into the test as mean HR from 1 : 45 to 2 : 15 mins	1. Maximal speed was determined using a 20m sprint test. Children performed 2 × 20 m maximal sprints with 2 min of recovery between sprints. Sprints were timed using two ports of photocells (Witty Microgate, Bolzano, Italy) 2. Player load and running velocity was measured for each participant during training using a portable GPS and accelerometer device (MinimaxX S4, Catapult Innovations, Canberr…	None	1. Maximal horizontal jump lenght was measured from (1) a squat jump (SJ) with arms held steady behind the back in an upright standing position, where the child flexed the knees to the squat position, held that position for 2 s, and then jumped forward, and (2) a countermovement jump (CMJ) following the same procedure but allowing use of the arms. In both jumps, distance from the starting line to…	1. Postural balance was measured using the single leg flamingo balance test performed on a 3 cm wide, 5 cm high, and 50 cm long balance beam. The number of times the subject fell off the bar before completing 1 min balance in total was counted and used as an indicator of postural balance	None	None	None	None	None	1. Coordination was measured using a coordination wall with 3 stages of difficulty. Each stage consisted of a table ( A5 size squares) with numbered marks from 1 to 10. Five of the numbers were blue and five were red. The two lowest ranks were separated from the upper ranks by a thick line. The subjects had a red mark on the right hand and a blue mark on the left hand and were instructed to touch…				one way tests of variance for baseline Group Time Interaction. Between-group diffs testsed using one way ANOVA Only used individuals with complete data sets	116 (NR)	NR	NA	NA
						Team Sport												3 vs 3 small sided football (75% of sessions), basketball and unihockey (other small sided games were sometimes used for practical reasons) + normal PE	12 min	NR	approx 2640	NR																								62 (NR)	NR	"high"	NR
						HIIT												interval running - 5x per week for 12 min as 1 min on and 30s walking in between	12 min	NR	approx 2640	NR																								61 (NR)	NR	"high"	NR
16	Gamelin et al. (2009)	Lille	RCT	N	no clinical history or evidence of CVD or HTN. Non obese Tanner Stage 1 No meds that would affect aerobic performance or ANS.	Control	7	NR	NA	NA	NA	NA	NA	NA	NA	NA	NA	NA	NA	NA	NA	NA	2 primary schools from same community enviroment.	NA	NA	NA	NA	None	Nothing for Intervention. Before testing (24 HOURS) no caffeinated beverages, no excessive PA.	None	1. Heart Rate variability was tested in a laboratory setting after children had rested for 10 min in a supine position before 5 min of testing in a supine position. No attempt to control breathing frequency or tidal volume existed. R0R was measured using HR monitory (S810 Polar Electo Oy, Kempele, Finland) 2. Mean N-N calculatd from 256s of the 5 minutes. 3. Poincaré graph analysis was conducted …	1. Motorized treadmill (Pulsar 4.0 HP Cosmos Nussdorf Germany) was used for VO2 Test. 2. VE - minute ventilation 3. VC02 (Cosmed K4B2 Rome Italy) 4. MAV was determined from the run - updated in session 12	None	None	None	None	None	None	None	None	None	Lab tests done between 8:30 and 11:30am pre and post. Shuttle run for IT group done at session 12. constant temperature (20–23_x0002_C) and dimmed light between 8:30 and 11:30 a.m.	None	No	two way analysis of variance of training on HRV and other parameters. Effect and effect size based on provided equations and interpreted with cohens scale. But effect sizes only shown in graphical format Correlations done between HRV and related varaibles	26 (12 girls)	16 (9 girls)	NA	removed due to poor data:10
		France				HIIT	7	sprints	MAV	100 - 190% MAV	5 to 20	5s to 30s	10s to 30s	4 to 5	NR	NR	3	1 - 3 min at 80% MAV and Time to exhaustion at 90% of MAV 2 - 3 min at 80% MAV and Time to exhaustion at 100% of MAV 3 - 1x(10􏰪x10s) at 100% of MAS and 4􏰪x(10􏰪x10s) at 110% of MAS 4 - 1􏰪x(10􏰪x10s) at 100% of MAS and 3􏰪x(10x􏰪10s) at 110% of MAS and 1x(10x􏰪10s) at 120% of MAS 5 - 1x(10􏰪x10s) at 100% of MAS and 2􏰪x(10x􏰪10s) at 110% of MAS and 2x(10x􏰪10s) at 120% of MAS 6 - 1􏰪x(10􏰪x10s) at 100% of MA…	between 25 and 35	NR	(492 min)	NR		NR. "to fit into the scholar schedule"	testing in quiet lab as part of school dormitory. Intervention NR	NR	PE teacher																			26 (11 girls)	22 (10 girls)	NR	removed due to poor data: 4
17	Lambrick (2016)	UK	RCT	half	assymptomatic of illness, disease, and pre-existing injuries prepubescent (McNarry)	Control Normal Weight	6	none	NA	NA	NA	NA	NA	NA	NA	NA	NA	NA	NA	NA	NA	NA	NR, assumed primary school	NA	NR	NA	NA	None	D = NR PA = PA reported by parents before the study began	1. Stature ( method of measurement NR) 2. Seated height (method of measurement NR) 3. Body mass (method of measurement NR) 4. Waist circumferance (method of measurement NR) 5. Fat mass and muscle mass (InBody Biospace 230, USA) 6. W:H ratio	1. Peak heart rate was monitored during the graded exercise test (Polar Electro T31, Kempele, Finland).	1. VO2max was measured using 2 lab-based graded exercise tests to VO2max, and two submaximal steady state exercise protocols on a motorised treadmill (True 825, Fitness Technologies, St Louis, USA). Measurements taken using a breath-by-breath automatic gas exchange system (Sensormedics Corporation, Yorba Linda, CA, USA) 2. VO2 was measured using 2 lab-based graded exercise tests to VO2max, and tw…	None	None	None	1. Enjoyment of PA was assessed using the Physical Activity Enjoyment Scale (PACES; Kendzierski & DeCarlo, 1991) using a Likert scale consisting of 16 statements.	None	None	None	None	None	(timings of tests NR but each submaximal test was completed 48–72 h after the GXT)	subanalysis by obese and overweight.	Yes	A series of three-factor repeated measures analysis of variance, with weight status (NW, OB) and exercise condition (EX, CON) as the between-participant factors and time (baseline, post- intervention) as the within-participant factor, were used to analyse the data.	13 (6 girls)	NR	NA	NR
						Control Obese	6	none	NA	NA	NA	NA	NA	NA	NA	NA	NA	NA	NA	NA	NA	NA		NA		NA	NA																			14 (7 girls)	NR	NA	NR
						HIIT Normal Weight	6	Games and Circuit	HR	Intensity recorded (Polar Team2 system, POLAR, Oulu, Finland) but target value NR	6	360 or 240	120	NA	NA	NR	2	6 x 6 min of games with 2 min recovery 4 min circuit games include 14 different options provided in a supplementary file	40	NR	(480 min)	NR		outside of PE and lunch but within school hours		NR	NR																			13 (5 girls)	NR	96%	NR
						HIIT Obese	6	Games and Circuit	HR	Intensity recorded (Polar Team2 system, POLAR, Oulu, Finland) but target value NR	6	360 or 240	120	NA	NA	NR	2	6 x 6 min of games with 2 min recovery 4 min circuit games include 14 different options provided in a supplementary file	40	NR	(480 min)	NR				NR	NR																			15 (5 girls)	NR		NR
25	McNarry (2015) Same study as Lambrick - slightly diff numbers					Control Normal Weight																						None		1. Standing and seated height (SECA, Hamburg, Germany) 2. Body weight (method/equipment NR) 3. Fat free mass (method/equipment NR) 4. Body fat percentage measured with bioelectrical impedance analysis (InBody Biospace 230, Los Angeles, USA)	1. HR was measured using a paediatric wireless chest strap telemetry system (Polar Electro T31, Kempele, Finland), during the maximal graded exercise tests	1. Peak VO2 was determined by two maximal graded exercise tests conducted on a treadmill (True 825, Fitness Technologies, St Luois, USA). Gas analysis was performed using breath-by-breath automatic gas exchange system (Sensormedics Corporation, Yorba Linda, CA, USA). Test began at 4km/h-1 for a minute, increasing in in 2km/h-1 increments up until 8km/h-1 (1 min rest intervals between increments) …	None	None	None	None	None	None	None	None	None					16	NR	Above
						Control Obese																																								11	NR
						HIIT Normal Weight																																								13	NR
						HIIT Obese																																								15	NR
20	Logan (2016)	Auckland	"prepost parallel groups design" RCT	N	male aged 12 to 18 years, did not take PE, were not invloved in extracirricular structure sport, and were identfied as disengaged with PA by teachers or staff. Exclusion: had diagnosed metabolic hormal orthopedic or cardivascular conditions	HIIT 1	8	HIIT: choice of completing the training using a rowing machine, cycle ergometer, treadmill, cross-trainer, performing shuttle runs, repeated box jumps, or by noncontact boxing Resistance: push, pull, squat, lunge movements	HR RPE 1 Rep Max	90-100% HR RPE of 18 70% rep max	4	20s	10s passive	1	NA	Warm up and cooldown for 3 mins at an intensity of 50%–60% Hrmax (modality NR)	3 (2 HIIT, 1 resistance)	progressive increases. Could do rowing machine, cycle, treadmill, cross trainer, shuttles, box jumps, non-contact boxing resistance training was standardized: 3 sets of 8-12 reps for each of 3 compound push, pull, and squat/lunge movements. Last rep on final set was performed to failure	1 min 50s	7 min 50s	(29.33 min)	(173.33 min)	2 secondary schools in Aukland, New Zealand	weekday Lunch	school gymnasium	Given HRMax and the goal of reaching it at the end of the set	supervised by a New Zealand Registered Exercise Professional	None	instructed not to modfy diet or exercise. Daily dietary intake was estimated with a validated selfreported food frequency questionnaire (43), which listed food types and meals typical of a New Zealand diet, and was administered at baseline and follow-up screening. habitual physical activity was recorded 1 wk before and 1 wk after the 8-wk exercise intervention using an accelerometer (ActiGraph GT…	1. Height upon inspiration was measured using standardised protocol (methods NR) 2. Weight was measured using standardised protocol (methods NR) 3. Waist circumferance upon expiration was measured using standardised protocol (methods NR), used to calculate waist to height ratio 4. BMI was calcualted as weight in kilograms divided by height in meters squared 5. Body fat percentage was determined b…	1. Blood pressure was measured in a sitting position using an automated monitor (Microlife BP A100, Microlife Corp., Taipei, Taiwan). Measurements taken after exercising to their maximum limit in an incremental ramp test on a bicyle ergometer (Lode Excalibur Sport, Lode, Groningen, The Netherlands), followed by a 5 minute break 2. Heart rate was recorded every 1s throughout the incremental ramp t…	1. VO2 peak was measured during an incremental ramp test to volitional exhaustion on a bicycle ergometer (Lode Excalibur Sport, Lode, Groningen, The Netherlands), expired gases measured continuously using a metabolic cart (ParvoMedics TrueOne 2400, Salt Lake City, UT) 2. RPE was recorded at the end of each minute during testing	1. Blood profile sampled through venipuncture of the anticubital vein after a 12-h fasting period. Fasting glucose, insulin, triglyceride (TG), high-density lipoprotein cholesterol (HDL), low-density lipoprotein cholesterol (LDL), and interleukin-6 (IL-6) were measured using specific assays on a Roche Modular E170 at Auckland University of Technology_s Roche Diagnostic Laboratory 2. Insulin sensi…	None	None	None	None	1. habitual physical activity was recorded 1 wk before and 1 wk after the 8-wk exercise intervention using an accelerometer (ActiGraph GT3X+) worn during waking hours for the duration of each week. A valid day was classified as 8 h or greater of monitoring per day	1. Daily dietary intake was estimated with a validated selfreported food frequency questionnaire (43), which listed food types and meals typical of a New Zealand diet, and was administered at baseline and follow-up screening.	None	None	baseline measurements taken on 3 separate occasions separated by 1 day (1 = blood sample collection 2 = peak oxygen uptake test 3 = dual-energy x-ray absorptiometry (DXA) and anthropometry) 3 days post intervention, follw up measurements were taken in the same order as pre intervention testing		Yes	Use of bootstrapping To calculate the efficacy of each groups HIIT dose, all health outcome measures were analyzed as percentage changes. Finally, to make conclusions about the overall efficacy of HIIT on each health variable, all five groups_ data were combine and t-tests pre-post done. Each groups_ standardized differences were used to determine effect size (0.1–0.3, small effect; 0.3–0.5, mode…	5 (0)	5 (0)	NR	0
		NZ				HIIT 2	8		HR RPE 1 Rep Max	90-100% HR RPE of 18 70% rep max	4	20s	10s active	2	2 min		3 (2 HIIT, 1 resistance)		5 min 40s	11 min 40s	(90.72 min)	(234.72 min)			school gymnasium																					7( 0)	5 (0)	NR	2
						HIIT 3	8		HR RPE 1 Rep Max	90-100% HR RPE of 18 70% rep max	4	20s	10s active	3	2 min		3 (2 HIIT, 1 resistance)		9min 30s	15 min 30s	(152 min)	(296 min)			school gymnasium																					7( 0)	6 (0)	NR	1
						HIIT 4	8		HR RPE 1 Rep Max	90-100% HR RPE of 18 70% rep max	4	20s	10s active	4	2 min		3 (2 HIIT, 1 resistance)		13min 20s	19 min 20s	(213.33 min)	(357.33 min)			school gymnasium																					5 (0)	5 (0)	NR	0
						HIIT 5	8		HR RPE 1 Rep Max	90-100% HR RPE of 18 70% rep max	4	20s	10s active	5	2 min		3 (2 HIIT, 1 resistance)		17min 10s	23 min 10s	(274.67 min)	(418,67 min)			school gymnasium																					5 (0)	5 (0)	NR	0
21	Martin et al. 2015	Scotland	Quasi-experimental randomly allocated controlled counterbalanced study	N	Not inclusion or exclusion but population is: absent of health related disease maturity between 3-5 on the Tanner scale	Control	7	active control - PE class (3x1 hour wk)	NA	NA	NA	NA	NA	NA	NA	NA	NA	PE class	NA	NA	NA	NA	NR, assumed to be a secondary school	NA	NA	NA	NA	None	D= Daily nurtitional intake recorded using 7 day food diary and food frequency questionnaire and analysed using nutritional analysis software (Nutri-check, Health and Options Ltd, Cirencester, Gloucester, UK). Participants were instructed to maintain comparable diets in the days leading to physiological assessment PA = participants instructed to maintain normal physical activity patterns througho…	1. Body mass measured using calibrated digital scale (Seca 880 digital scale, Ltd. Birmingham UK) 2. BMI calculated as body-mass · height-2 (kg · m-2) 3. Stature measured using a stadiometer (Seca Ltd. Birmingham UK) 4. Self-reported pubertal development scale was used to classify participants sexual maturation solely by pubic hair development [21], which was graded on a scale of 1 to 5 according…	1. Peak HR evaluated using continuous heart rate telemetry (Hosand, TM200, Hosand Technology, Verbania, Italy)	1. CRF measured using 20m multi-stage fitness test (20 MSFT) using standard procedures 2. VO2max estimated using the equation outlined by Barnett during the shuttle run	1. Blood profile sampled following an overnight fast, between the hours of 8-10am, from an antecubital forearm vein, using standard venepuncture method. Sampling occurred between 63 and 84 hours following the last exercise session. Glucose was determined using enzymatic standard methods (Randox, Antrim, UK) using a Campspec M107 spectrophotometer (Camspec, Leeds, UK). Insulin was determined using…	None	None	None	None	1. Physical activity measured using a self-reported Physical Activity Questionnaire for Adolescents (PAQ-A) assessed participant physical activity behaviour during the prior seven days number of days spent engaged in sporting activity, physical activity during the school day and physical activity out-with the school day [20].	1. Nutritional intake measured using a previously validated self-reported seven-day food diary and a food frequency questionnaire and analysed using nutritional analysis software (Nutri-check, Health Options Ltd, Cirencester, Gloucester, UK)	None	None	7 days prior and 7 days post intervention Sampling (blood) occurred between 63 and 84 hours following the last exercise session.	gender included in anova but no difference, so just group x time done	Yes	A three-way repeated measure of analysis of variance (ANOVA) was employed to compare PRE and POST intervention data (gender x group x time). Gender wasn’t significant so all others were just done as group x time t-tests to chekc BL differences for age, fitness and BM	23 (5)	19	NA	0
						HIIT	7	sprints	HR	NR	4 to 6	30s	30s	0	0	Warm up = 5 minutes of slow jogging followed by 5 minutes of stretching of major muscle groups (intensity NR) Cool down = dynamic and static stretches (duration/intensity NR)	3	Weeks 1 - 4 x 30 2 - 4 x 30 3 - 5 x 30 4 - 5 x 30 5 - 6 x 30 6 - 6 x 30 7 - 6 x 30	4 to 6 min	9 to 11 min (not including cool down)	(108 min)	(318 min not including cool down)		during PE	School gymnasium	NR	NR																			26 (7)	18	NR	6 (didn't make 17/21 sessions)
22	Martin-Smith (2018)	South Lanarkshire	cluster RCT (The study employed a quasiexperimental design with participants recruited from 2 higher PE classes. One class was randomly allocated to the intervention group using a coin toss)	N	apparently healthy and recreationally active adolescents with no other inclusion/exclusion applied	Control	4	active control - PE class (3x1 hour wk)	NA	NA	NA	NA	NA	NA	NA	NA	NA	PE class	NA	NA	NA	NA	School within South Lanarkshire, Scotland, which was within the first decile of the Scottish Index of Multiple Deprivation	NA	NA	NA	NA	None	D = NR PA = measured as an outcome. using auniaxial ActiTrainer accelerometers (ActiGraph LLC, Pensacola, FL) for 4 consecutive days, including 2 weekdays and 2 weekend days, both the week prior to and the final week of the intervention. 9 hours wear time during weekdays and 8 hours wear time during weekend days were required for inclusion. 10s epochs. counts recorded during the SIT threshold poi…	1. Stature was measured using a Seca stadiometer (Seca Ltd, Birmingham, United Kingdom) 2. Body mass was measured using a Seca 880 digital scale (Seca Ltd) 3. BMI was calculated as body mass/stature 4. Waist circumferance was measured using a Seca measuring tape (Seca Ltd) following standard procedures 5. Hip circumferance was measured using a Seca measuring tape (Seca Ltd) following standard pro…	1. HRmax was measured during the 20m multistage fitness test using continuous HR telemetry (Suunto, Vantaa, Finland). Also measured once a week to ensure maximal exertion and establish intensity 2. Systolic and diastolic blood pressures were recorded PRE and POST intervention in a seated position using an automated blood pressure monitor (Omron M10-IT Blood Pressure Monitor HEM-7080IT-E; Omron He…	1. CRF was estimated using the 20m multistage fitness test until complete exhaustion. The last shuttle number was recorded with relative peak oxygen uptake (V˙ O2peak, mL·kg−1·min−1) determined using a previously validated equation (Barnett et al.).	1. Venous blood was sampled in a fasting state between 9-11am from an antecubital forearm vein using the standard venipuncture method. Samples analysed for blood glucose, plasma insulin, total cholesterol (TC), triglycerides (TG), high-density lipoprotein cholesterol (HDL-C), and low-density lipoprotein cholesterol (LDL-C). Fasting plasma insulin was analyzed by ELISA (ALPCO, Salem, NH). All othe…	None	None	None	None	1. Habitual physical activity was measured using auniaxial ActiTrainer accelerometers (ActiGraph LLC, Pensacola, FL) for 4 consecutive days, including 2 weekdays and 2 weekend days, both the week prior to and the final week of the intervention. 9 hours wear time during weekdays and 8 hours wear time during weekend days were required for inclusion. 10s epochs. counts recorded during the SIT sessio…	None	None	None	7 days prior and 7 days post intervention	None	Yes	Training effects were compared using a 2 × 2 (group × time) mixed-design analysis of variation with pairwise comparisons for simple main effects including a Bonferroni correction. Partial eta-squared values (η2p) are reported as effect size estimates. The magnitude of the effect size for the partial eta-squared is 0.01 (small), 0.06 (medium), and 0.14 (large) according to Cohen’s guidelines	32 (11)	30 for performance, 22 for blood	NR	2 - no pre/post data
		Scotland				HIIT	4	sprints	HR	Sprint pacer to convince kids to run (add competitive aspect) as no HR available	5 to 6	30s	30s walking	0	0	Warm up = 5 minutes of slow jogging followed by 5 minutes of stretching of major muscle groups (intensity NR) Cool down = dynamic and static stretches (duration/intensity NR)	3	Weeks 1 - 5 x 30 2 - 5 x 30 3 - 6 x 30 4 - 6 x 30	5 to 6 min	10 to 11 (not including cool down)	(66 min)	(186 min not including cool down)		during PE	school games hall	pacer to chase during sprints	Researcher, with assistance from PE staff																			24 (10)	22 for performance, 21 for blood	NR	2 - not 80% of sessions
23	McManus (1997)	Exeter	cluster RCT by school	N	not inclusion/exclusion but pop all is: Tanner Stage 1, girl, from one of 3 schools.	Control	8	none	NA	NA	NA	NA	NA	NA	NA	NA	NA	carry on as normal	NA	NA	NA	NA	3 schools from the city, similar in size, followed National Cirriculum PE and had been matched using halth-related behaviour questionniare in a recent longitudinal study with all city schools	NA	NA	NA	nurse for data int carefully supervised - who is NR	None	Controls adviced to carry on as normal but otherwise no specific comments regarding diet and PA	1. stature 2. body mass 3. sexual characteristics (tanner) no scale or type of measure was recorded.	1. Peak HR (Rigel electrocardiograph)	1. VO2 assessed using incremental discontinuous treadmill til voluntary exhaustion. Each stage of test was interspersed with 1 min rest. 2. Resp gases (Miijnhardt Oxycon Sigma Metabolic cart) 3. Peak power and mean power over 30s for a WAnT on a modified Monark 814E cycle ergometer (within 4 days of VO2)	None	None	None	None	None	None	None	None	None	cycle WAnT tests within 4 days of VO2. Initial visit to lab was anthropometric and practice vo2, second trip was vo2	None	No	ANOVA and Scheffe test where appropriate	15 (all girls)	7	NR
		England				Cycle	8	cycling	HR	160 - 170 beats (80 - 85% Max)	1	20 mins	0	0	0	NR	3	no progression	20 min	NR	(480 min)	NR		NR	NR	NR																				15 (all girls)	12	NR	3 didn't complete 23 of 24 sessions thus removed
						Sprint	8	sprints	HR	NR - sprint distance was target. Run as fast as possible	3 to 6	10 or 30s	30s or 90s	0	0	NR	3	in 25m lanes. Weeks 1 - 3 x 10s on/30s off and 3 x 30s on/90s off 2 - 3 x 10s on/30s off and 3 x 30s on/90s off 3 - 4 x 10s on/30s off and 4 x 30s on/90s off 4 - 5 x 10s on/30s off and 5 x 30s on/90s off 5 - 5 x 10s on/30s off and 5 x 30s on/90s off 6 - 6 x 10s on/30s off and 6 x 30s on/90s off 7 - 6 x 10s on/30s off and 6 x 30s on/90s off 8 - 6 x 10s on/30s off and 6 x 30s on/90s off	8 to 16 min	NR	(304 min)	NR		NR	NR	NR																				15 (all girls)	11	NR	4 didn’t complete 23 of 24 sessions thus removed
24	McManus (2005)	Hong Kong	RCT	N	aged 9 - 11 boy Subjects who successfully attained a peak value in the pre-training peak·V˙ O2 test were selected on a random basis to be a part ofa control group (CG), a continuous training group (CTG), or an interval training group (ITG).	Control	8	none	NA	NA	NA	NA	NA	NA	NA	NA	NA	NA	NA	NA	NA	NA	primary school in hong kong	NA	all testing and training in the school in a lab temporaily established in an air conditioned room	NA	NA	None	D = NR PA = Assessed using a short questionnaire about recent involvement in competitive sport training (none did compettive sports)	1. Stature was measured using a wall mounted stadiometer (brand NR) 2. Body mass was recorded using electronic scales (brand NR)	1. Heart rate (HR) was recorded using a Polar heart rate monitor (Polar Electro Oy, Finland). HR data was expressed every 20s from 8 beat averages 2. Submaximal HR data was recorded using a Polar heart rate monitor (Polar Electro Oy, Finland) 3. Oxygen pulse (VO2/HR)	1. VO2max was assessed using a continuous incremental exercise test to volitional exhaustion on a mechanically braked upright cycle ergometer (LODE NV, Holland), beginning at 50W and increasing in 10W increments until exhsustion. respiratory gas samples were analysed using a Jaegar Oxycon Pro metabolic cart (Jaegar Toennies, Germany). 2. Oxygen pulse was used to estimate oxygen delivery to the ex…	None	None	None	None	None	1. Involvement in PA outside of the intervention was assessed using a short questionnaire about recent involvement in competitive sport training	None	None	None	NR	pre-test value was used as covariate	No	Since baseline differences were apparent in a number of metabolic variables, the effect of train- ing on both maximal responses and responses at VT were ana- lyzed for statistical significance by using an analysis of covar- iance, with the pre-test value as the covariate. The adjusted post-test data are expressed as means and standard error (mean ± SE). Where necessary, a Tukey post-hoc test was …	15 (0)	15	NR	0
						Mod Continuous	8	cycling	HR and distance traveled	160 - 170 beats (75 - 85% Max)	1	20 mins	0	0	0	NR	3	no weekly changes	20 min	NR	(480 min)	NR		NR		NR	NR																			15 (0)	10	NR	5 non compliance - 22/24 sessions or less
						HIIT	8	cycling	load	load set at power elicited at peak Vo2	7	30s	165s unloaded cycling	0	0		3	no weekly changes	20 min	NR	(480 min)	NR		NR		verbal encouragement to give all out effort on sprints	NR																			15 (0)	10	NR	5 non compliance - 22/24 sessions or less
26	Moreau (2017)	New Zealand	Multicentre RCT	N	none stated	Control	6	Board Games	NA	NA	NA	10 min	NA	NA	NA	NA	5	frequency and duration matched to intervention. Board games, trivia quizzes, computer games	10 min	10 min	300 min	300 min	Six schools across New Zealand (three public institutions, three private), locations (three urban institutions, three rural), and ethnic backgrounds representative for the country	each weekday morning	"on school premise"	NR	Supervised at all times in max groups of 20 Qualifications of person not stated.	None	NR	None	HR recorded through a FitBit Charge HR	None	None	None	None	Happiness, sleep quality and mindset were assessed using a self report questionnaire on a 6 point Likert scale.	Cognitive control and working memory (including accuracy and response time) were assessed on a computer in grups of 15. Flanker, go/no go, stroop, backward digit span, backward corsi blocks, visual 20-back test. stochastic variations of all tasks were used at pretest and posttest. Sessions were sheduled at the same time of day and lasted an hour.	1. Physical activity was measured using FitbitChargeHRTM, powered by the MEMS tri-axial accelerometer. Measures included minutes of activity, calories burned, intensity, intensity range (sedentary, lightly active, fairly active, very active), steps and heart rate (measured by changes in blood volume using PurePulseTM LED lights). 2. Physical actiity was assessed with a self report questionnaire o…	None	None	None	All variables collected pre int and those susceptible to change over time were reassessed post-intervention	for physiological variables, baseline HR was covariate. BDNF genotype as modifier on cognitive improvements	Yes	we report Bayesian model comparisons, to allow quantifying the degree of evi- dence for a given model compared to other models tested, as well as Bayesian parameter estima- tions when relevant. All the equivalent frequentist analyses can be found at the end of the Results section -ANCOVA - collected for comparitive data analysis.	153 (97 girls)	153 (97 girls)	NR	Y - don’t know number per group
						HIIT	6	Video Workouts	NR	NR	5	20s	20s to 60s	0	0	2 min warm up and 2 min cool down (cool down = stretching)	5	20s on 30s off 20s on 40s off 20s on 50s off 20s on 60s off 20s on 20s off	(5 min)	9 min	(150 min)	(270 min) they say 300 min				NR																				152 (90 girls)	152 (90 girls)	NR	Y - don’t know number per group
27	Mucci (2013)	France		N	Free of cardiac/resp diseae first stage of maturation based on tanner but not verified non-athlete.	Control	8	None	NA	NA	NA	NA	NA	NA	NA	NA	NA	kept usual physical activities including PE	NA	NA	NA	NA	NR, presumed primary school	NR - not during PE	NR - lab for tests	NA	NA	None	NA	None	1. HR was continuously recorded using a 12-lead electrocardiogram (Medcard, Medisoft, Dinant, Belgium) (averaged over 15s)	1. VO2 was measured at the mouth with a pneumotachograph (brand NR) during a continuous incremental exercise test conducted on a magnetic-brake bicycle ergoemter (800 S, Ergoline, Bitz, Germany). Subjects breathed through a pediatric mouthpiece maintained with a hel- met and connected to a breath-by-breath gas analyzer (Ergocard, Medisoft, Dinant, Belgium). Follwing a rest and warm up period, wor…	1. Blood lactate was measured directly after the incremental exercise test from a finger-tip blood sample, using the spectro-photometrical method (Miniphotometer LP 20, Dr Lange, Dusseldorf, Germany).	None	None	None	None	None	None	None	None	before and after int - subjects given time to become accustomed to material and study protocol	None	No	a two-way-repeated meas- ures analysis of variance test (i.e., group _x0006_ time) was used to compare the values of each parameter before and after the 8-week period in the two. When a signifi- cant interaction was revealed, a Tukey post hoc test was then used for all pairwise comparisons of the mean responses to those of the different treatment group.	12 (?)	9 (3)	NA	NA
			RCT			HIIT	8	sprints	MAV	100%-130% MAV - based on initial shuttle test.	1 to 4	10s or 20s	10s or 20s	4	3 min	10s of running repeated 10 times or 20s repeated 5 times at 100% MAV, duration NR	2	1 - 4􏰪x(10􏰪x10s) at 110% of MAS 2 - 3􏰪x(10􏰪x10s) at 110% of MAS and 1􏰪x(10􏰪x10s) at 120% of MAS 3 - 2􏰪x(10􏰪x10s) at 110% of MAS and 2􏰪x(10􏰪x10s) at 120% of MAS 4 - 1􏰪x(10􏰪x10s) at 110% of MAS and 3􏰪x(10x􏰪10s) at 120% of MAS 5 - 4􏰪x(10􏰪x10s) at 120% of MAS 6 - 3􏰪x(10􏰪x10s) at 120% of MAS and 1􏰪x(10􏰪x10s) at 130% of MAS 7 - 2􏰪x(10􏰪x10s) at 120% of MAS and 2􏰪x(10􏰪x10s) at 130% of MAS 8 - 1􏰪x(10􏰪x10s…	12min 20s	NR	(197 min 20s)	NR				NR	NR		NR																	12 (?)	9 (5)	perfect	0 from program
29	Nourry et al. (2005) Same as Mucci but slightly different people					Control																						None		Body mass, stature and fat mass as estimated by the skinfold method (Durnin and Rahaman 1967)	1. HR was continuously recorded using a 12-lead electrocardiogram (Medcard, Medisoft, Dinant, Belgium) (averaged over 15s)	1. A pulmonary-function test (Ergocard, Medi-soft, Dinant, Belgium) was performed. The best one was retained to calculate FVC, FEV1, peak expira- tory flow (PEF), maximal expiratory flow at 75% (MEF75%), 50% (MEF50%) and 25% (MEF25%) of FVC. 2. Breath-by-breath gas analyser (Ergocard, Medi-soft, Dinant, Belgium) the measurements of: oxygen uptake ðVO2 Þ; carbon dioxide output ðVCO2 Þ; end- tidal …	1. Blood lactate was measured directly after the incremental exercise test from a finger-tip blood sample, using the spectro-photometrical method (Miniphotometer LP 20, Dr Lange, Dusseldorf, Germany).	None	None	None	None	None	None	None	None			No	For variables with a normal distribu- tion, a two-way-repeated-measures analysis of variance test (i.e., group · period) was used to compare the values of each parameter before and after the training period in the two groups at each testing level. When the normality test failed, a Wilcoxon-signed-rank-test was used in each group to compare the data between before and after training. A Mann–Whitne…	12 (?)	9 (4)	NR	NR
						HIIT																																								12 (?)	9 (3)	NR	NR
28	Muntaner-Mas et al. (2017)	(Spain?)	experiemental convenience sample.	N	NR	Control	5 months (16 weeks)	active control - PE class	NA	NA	NA	NA	NA	NA	NA	NA	NA	NA	NA	NA	NA		NR - secondary school based on age					None	NR	1. weight - tanita model BC-601 scale was used 2. height - seca 213 protable standometer 3. waist circumference - ergometric metric tape Seca 201	None	1. 4x10 test run and turn at max speed 2. 20m shuttle run test - initialy 8.5km/h, increase by 0.5km each stage.	None	1. Handgrip (dynamometer, Takei mdeol, TKK 5002) 2. Standing long jump test.	None	None	None	None	None	None	None	before intervention began - antrho then speed then aerobic capacity	None	No	NR	25 (NR)	NR	NR	NR
						HIIT	5 months (16 weeks)	circuit	HR	85% max HR. not recorded how measured	1	45s	15s	10	0	5 min warm up after was 40 min of other PE, then 5 cool-down	2	10 stations of cirucit trainig.	10 min	20 min	(320 min)	(640 min)		during PE	gymnasium	3 students completed each circuit together	professional of the group GICAFE-UIB for HIIT portion and then PE teacher for rest of class																			55 (NR)	NR	NR	NR
30	Racil et al. (2013)	Tunis, Tunisia	RCT	Y	No drugs or therapies No chronic disease, endocrine disorder, diabetes less than 3 hours a week of structured physical activity a BMI > 97th percentilres according to French standards (Tunisa norms lack)	Control	12	none	NA	NA	NA	NA	NA	NA	NA	NA	NA	NA	NA	NA	NA	NA	NR	NR (but M W F)	NA	NA	NA	None	all ask to maintain diet and not consume any meds the week prior to testing. 4 day diet record also completed. A standardized breakfast was given before exercise test Habitual PA had to be less than 3 hours/week to be included in study	1. Body mass to nearest 0.1kg with a digital scale (Tanita, Tokyo, Japan) 2. Body Height (no shoes, heels together) with stadiometer (Model 214 height rod, Seca, Hamburg, Germany) 3. Was circumference (tape measure) 4. Body fat with bioelectrical impedence analysis (Tanita Body Composition Analyzer Mode TBF-300, Tokyo Japan) 5. BMI 6. Tanner pubertal stage	1. HR (Polar Electro S-610 i Kempele Finland) Peak HR based on highest value on the basis of 5s averaged HR values	1. VO2 Peak (Cosmed K4b2 Rome Italy)	1. Total Cholesterol 2. Triglycerides 3. HDL-C levels 4. LDL-C levles (calculated using Friedwald formula 5. Plasma glucose levels (AU2700, Olympus France) 6. Insulin resistance (HOMA-IR model) 7. Plasma Adiponectin (ELISA kit; B-Bridge international, INC) Obtained between 7-8am after overnight fasting. COlleted in lithium heparinized tubes and immediately centrifuged	None	None	None	None	None	4 day diet records (3 week days 1 weekend 1. Energy intake 2. Diet composition Bilnut 4 software package (SCDA Nutrisoft, Cerelles, France)	None	None	Tests done at 4 and 8 weeks to assess new MAS, but only 12 week test used for pre/post Test done in morning post standardized breakfast	ANCOVA included tanner stages.	No	ANOVA to compare HIIT MIIT and control Kruskal Wallis if not normal distribtuion ANCOVA used to assess role of tanner stages effect size statistics done to understand magnitude of differences < 0.2 = trivial <0.5 - small <0.8 - moderate >0.8 large Used SPSS	12 (12)	12	NR	NA
						MIIT	12	running	MAS	70 - 80% of MAS, based on initial shuttle test. Also monitored by HR monitor	6 to 8	30s	30s	2	4 min	Warm Up 10 min continuous jogging at mod intensity (50% MAS) 5 min dynamic stretching 5 x 20m accelerations Cool Down 10 min running low intensity Static Stretching	3	Week 1 - 4 2 x (6 x 30s 70% MAS 30s 50% MAS) Week 5 - 8 2 x (8 x 30s 70% MAS 50% MAS) Week 9 - 12 2 x (8 x 30s 80% MAS 50% MAS) Rest between sets 4 min	16 to 20 min	31 to 35 min (not including cool down)	(672 min)	(1284 min)			outside on 200m track	NR	2 members of lab team supervisoed all training sessions																			12 (12)	11	NR	1
						HIIT	12	sprints	MAS	100-110% of MAS, based on initial shuttle test. Also monitored by HR monitor	6 to 8	30s	30s	2	4 min		3	Week 1 - 4 2 x (6 x 30s 100% MAS 30s 50% MAS) Week 5 - 8 2 x (8 x 30s 100% MAS 50% MAS) Week 9 - 12 2 x (8 x 30s 110% MAS 50% MAS) 4 min recovery between sets	16 to 20 min	31 to 35 min (not including cool down)	(672 min)	(1284 min)				NR																				12 (12)	11	NR	1
31	Racil et al. (2016a)	Tunis, Tunisia	RCT	Y	No systematic exercise training at enrolement or during the 6 months that preceded the experiment (except 1 hour PE). Greater than 97th percentile for BMI No drugs or therapies for obesity, no chronic disease.	Control	12	none	NA	NA	NA	NA	NA	NA	NA	NA	NA	NA	NA	NA	NA	NA	NR	NR (but M W F)	NA	NA	NA	None	not to participate in any other PA and maintain usual diet	1. Body mass to nearest 0.1kg with a digital scale (Tanita, Tokyo, Japan) 2. Body Height (no shoes, heels together) with stadiometer (Model 214 height rod, Seca, Hamburg, Germany) 3. Was circumference (tape measure) 4. Body fat with bioelectrical impedence analysis (Tanita Body Composition Analyzer Mode TBF-300, Tokyo Japan) 5. BMI 6. Waist Circumference at the midpoint between the lower part of …	1. Resting HR (Polar Electro S-610 i Kempele Finland) 2. Resting SBP and DBP using an ausculatory method with a stethoscope and sphygmomanometers (Vaquez0Laubry, Spengler, Issoudun, France) 3. Calculated rate-pressure product (RPP) SBP x HR. 4. Peak HR during outdoor track run	1. VO2 test (on 200m outdoor track with calibrated cones (start running at 8.5km/h, increase by 0.5km/h each minute) 2. Maximal speed (using track running as well) 3. RPE (30 minutes post exercise - French translation of Foster et al. scale) 4. Respiratory gas exchange (portable telemetry - K4b2, cosmed, rome, italy)	1. Plasma glucose (hoexokinase method with an automated device (Architect c8000, Abbott Quebec, Canada) 2. Plasma insulin (radioimmunoassay kit (immunotech A, Beckman Coulter Company Marseille France) 3. Insulin Resistance (HOMA-IR model) 4. Plasma Leptin (Elisa Kit, Linco Research Inc. St Louis USA)	None	None	None	None	None	1. Energy intake dietary questionnaire 3 weekdays 1 weekend day (analyzed with Bilnut 2.01 (Nutrisoft, Cerelles, France)	None	None	Blood work collected the day after the rest of the tests in the morning same measurement format for pre and post	stepwise regression for relevant associations (not stated which variables) and correlations between leptin and others were looked at.	No	nter- and intra-group comparisons of the variables were computed by two-way ANOVA (group vs. time) with repeated measurements to determine the main and interaction effects Group Time Interaction over time. post-hoc effect size statistics (ES) for all the statistically significant t ratios were established. These calcula- tions were based on Cohen’s classification. trivial: ES<0.2, small: 0.2≤ES<0…	14 (14)	14	perfect	0
						MIIT	12	running	MAS	80% of MAS, based on initial shuttle test. Also monitored by HR monitor	4 to 8	15s	15s	3	3 min	Warm Up 10 min continuous jogging at mod intensity (50% MAS) 5 min dynamic stretching 5 x 20m accelerations Cool Down 5 min running low intensity 5 min static Stretching	3	Week 1 - 4 3 x (4 x 15s 80% MAS 15s 50% MAS) Week 5 - 8 3 x (6 x 15s 80% MAS 15s 50% MAS) Week 9 - 12 3 x (8 x 15s 80% MAS 15s 50% MAS) Rest between sets 3 min	12 to 18 min	27 - 33 min (not including cool down)	(440 min)	(1052 min)			outside on 200m track	NR	NR																			16 (16)	16	perfect	0
						HIIT	12	sprints	MAS	100% of MAS, based on initial shuttle test. Also monitored by HR monitor	4 to 8	15s	15s	3	3 min		3	Week 1 - 4 3 x (4 x 15s 100% MAS 15s 50% MAS) Week 5 - 8 3 x (6 x 15s 100% MAS 15s 50% MAS) Week 9 - 12 3 x (8 x 15s 100% MAS 15s 50% MAS) Rest between sets 3 min	12 to 18 min	27 - 33 min (not including cool down)	(440 min)	(1052 min)				NR	NR																			17 (17)	17	perfect	0
32	Racil et al. (2016b)	Tunis, Tunisia	RCT	Y	No systematic exercise	Control	12	none	NA	NA	NA	NA	NA	NA	NA	NA	NA	NA	NA	NA	NA	NA	NR	NR (but M W F)	NA	NA	NA	None	All participants attended all sessions No one reported any training or test related injury All participants completed all tests	1. Body mass 2. Percent body fat 3. Lean body mass (all 3 with calibrated bioelectrical impedance scale (TBF-300, Tanita, Tokyo, Japan) 4. BMI-Z calculated 5. WC All measurements between 8:30-12:30 in the morning by the same evaluator	1. HR (S-610 Pular Kempele Finland)	1. RER (K4b2 Cosmed Rome Italy with a graded exercise test on 200m track starting at 8.5km and going up by 0.5km/h each min)	1. Plasma glucose (architect c8000 abbott quebec canada) 2. Plasma insulin (immunotech A, beckman coulter company, marseilles, france) 3. Insulin resistance 4. Plasma leptin and adiponectin (Elisa kit) and leptin/adiponectin ratio.	1. Squat jump (optojump, microgate, bolzano italy) 2, Countermovement jump (same machine) Best of 3 for both jumps	None	None	None	None	1. Energy intake dietary questionnaire 3 weekdays 1 weekend day (analyzed with Bilnut 2.01 (Nutrisoft, Cerelles, France)	None	None	Between 8-12 in the morning Blood after a between 7-9am Same person did pre and post measurements	None	No	CHANGE RECORDED AS A PERCENT. Data were analyzed using a two-way analysis of variance with repeated measures (3 groups: HIIT vs P+HIIT vs control × 2 times: before vs after the intervention program). Whenever significant differences in values occurred, a pairwise multiple comparisons test was performed using a Bonferroni post-hoc test. Percentage changes in the variables from pre- to post-interve…	23 (23)	19	perfect	4
						HIIT	12	sprints	MAS	100% based on shuttle run test. 50% for active recovery	6 to 8	30s	30s	2	4 min	Warm Up 10 min continuous jogging at mod intensity (50% MAS) 5 min dynamic stretching 5 x 20m accelerations Cool Down 5 min running low intensity 5 min static Stretching	3	Week 1 - 4 2 x (6 x 30s 100% MAS 30s 50% MAS) Week 5 - 8 2 x (8 x 30s 105% MAS 50% MAS) Week 9 - 12 2 x (8 x 30s 110% MAS 50% MAS) 4 min between sets	16 to 20 min	31 to 35 min (not including cool down)	(672 min)	(1284 min)			outside on 200m track	consistently encouraged to maintain proper techique performance for as long as possible	NR																			25 (25)	23	perfect	2
						HIIT + Plyo	12	sprints and strength	MAS	100% based on shuttle run test. 50% for active recovery	6 to 8	30s	30s	2	4 min		3	Weeks 1 - 4 plyo: 2 leg jump, medicine ball overhead throw, medicine ball single leg dip 2 min each plyo exercise (15s on 15s active recovery, 1.5 min rest between exercise) 2 x (6 x 30s 100% MAS 30s 50% MAS) 4 min between sets (100% velocity at VO2 peak) Weeks 5- 8 plyo: hurdle hops, zig-zag jump drills, medicine ball backward throw 2 min each plyo exercise (15s on 15s active recovery, 1.5 min r…	25 to 29 min	31 to 35 min (not including cool down)	(996 min)	(1608 min)					an experienced PE teacher demonstrated the proper exercise technique																			27 (27)	26	perfect	1
33	van Biljon et al. (2018a)	KwaDlangezwa, KwaZulu-Natal	Quasi-experimental study, cluster non randomization to groups	N	between ages 10 - 13 with no known clnical evidence of CVD or any medical condition that would limit exercise training	Control	5	none	NA	NA	NA	NA	NA	NA	NA	NA	NA	NA	NA	NA	NA	NA	2 primary schools	during school hours	NA	NA	Testing - biokinetics students Intervention - supervised by principal investigator	None	No beverages during the training session NR for PA	1. Stature and body mass with stadiometer and digital metric scale 2. BMI z scores were calculated	1. BP with Welch Allyn Connex, ProBPTM 3400, Skaneateles Falls NY USA 2. Heart Rate Variability - Interbeat Intervals recorded with Suunto t6 monitor system 3. HRV time domain indices were obtained (IBI, SDNN, RMSSD, NN50, pNN50) 4. Power spectral analyses were performed using fast Fourier transformation and autoregressive spectrums for Lf and HF	None	None	None	None	None	None	Modified PAQ-C	None	None	None	Day 1 - 4: HRV morning and PAQ-C afternoon, Day 5: BMI and BP in morning. Done 2 days after and 2 days before intervention	None	No	(ANOVA) with repeated mea- sures was used to evaluate group × time interactions and the effects of group or time on all variables. Effect sizes (ES) were calculated to assess the magnitude of the difference and the values were interpreted as follows: >0.8, large effect; 0.5, me- dium effect; and <0.2, small effect [22]. Normality for HRV variables were assessed by time (pretest and posttest) with…	30 (split NR)	24	NA	6
		South Africa				Mod Continuous	5	walking	HR	65 - 70% of Max HR	1	33 min	0	0	0	5 min warm up and cool down of jogging at low intensity and static stretchintg	3	none	33 min	38 min	(495 min) 495 in paper too	(645 min)			sports ground (testing for all 4 groups was in a quiet classroom)	NR																				30 (split NR)	29	96%	1
						HIIT	5	sprints	HR	> 80% of predicted max HR	10	60s	75s	0	0		3	recovery was active (walking backwards)	22 min 30s	27 min 30s	(337.5 min) 345 according to paper	(487.5 min)																								30 (split NR)	29	95%	1
						Mod HIIT Alternating	5	walking and sprinting	HR	based on max HR pending HIIT or mod	3 weeks HIIT 2 weeks Mod Continuous	60s or 33 min	75s or 0s	0	0		3	3 weeks HIIT 2 weeks Mod Continuous	22 min 30s or 33 min	27 min 30s or 38 min	(400.5 min) 405 according to paper	(550.5 min)																								30 (split NR)	27	92%	3
34	van Biljon et al. (2018b) same methods as above paper - diff results					Control																						None		1. Height and Weight with stadiometer and digital metric scale 2. Hip and Waist circ	1. BP with Welch Allyn Connex, ProBPTM 3400, Skaneateles Falls NY USA 2. Vessel stiffness index was derived from digital volume pulse	1. Shuttle run performance measured using a twenty-metre shuttle-run test (20mSRT) performance was assessed indoors on hard-floored sports halls with aid of a pre recorded soundtrack	1. Fasting glucose 2. Fasting insulin 3. C Reactive Protein	None	None	None	None	None	None	None	None	Other procedures follow above. Blood taken after overnight fast
						Mod Continuous
						HIIT
						Mod HIIT Alternating
35	Weston et al. (2016)	Tees Valley Region, NE	Quasi-experimental study, cluster non randomization to groups	N	in year 9, free from exclusion criteria, and provided consent/assent Exclusion: symptoms or known presence of heart disease, major atherosclerosis CVD, injury or comorbidty affecting ability to undertake exercise, diabetes, FHx of sudden cardiac death, condition communicable via blood, pregnancy or likelihood of pregnancy.	Control	10 (13 total with 3 weeks of holiday intersperced)	active control - PE class	NA	NA	NA	NA	NA	NA	NA	NA	NA	NA	NA	NA	NA	NA	4 secondary schools - in each arm of the trial one school was in the top quintile and the other in the bottom quintile for the Index of Multiple Deprivation	NA	NA	NA	NA	None	D= All participants were instructed not to modify their dietary habits during the trial period PA= All participants were instructed not to modify their lifestyle habits during the trial period. PA was measured using Actigraph GT1M accelerometers (Actigraph, LLC, Pensacola, Florida), worn during all waking hours for seven consecutive days prior to and post intervention	1. Body mass measured using calibrated scales (Seca, Birmingham, UK) and a portable stadiometer (Leicester Height Measure, Seca, Birmingham, UK) 2. Stature measured using calibrated scales (Seca, Birmingham, UK) and a portable stadiometer (Leicester Height Measure, Seca, Birmingham, UK) 3. Sitting height measured using calibrated scales (Seca, Birmingham, UK) and a portable stadiometer (Leicester…	1. Systolic and diastolic blood pressures were measured using the Omron MX3 Plus monitor (Model HEM-742-E; Omron Healthcare UK, Milton Keynes, UK). 2. Carotid artery intima thickness measured using standard ultrasound system (Mylab30CV system, ESAOTE, Italy) with a 10 MHz linear phased array transducer 3. Peak HR measured during 20mSRT (Polar RS400 monitors (Polar, Kempele, Finland); peak heart r…	1. Shuttle run performance measured using a twenty-metre shuttle-run test (20mSRT) performance was assessed indoors on hard-floored sports halls with aid of a pre recorded soundtrack	1. Blood profile (lipids, glucose) obtained using a Cholestech LDX analyser (Cholestech Corporation, Hayward, CA, USA) 2. hsCRP profiles obtained on different samples and using an hsCRP cassette (Cholestech LDX, AR-MED Ltd, Egham, UK)	None	None	None	None	1. Physical activity measured using Actigraph GT1M accelerometers (Actigraph, LLC, Pensacola, Florida), ActiLife software (Version 5.8.3)	None	None	None	Up to 7 days post intervention. Blood samples taken up to 4 days post intervention	covariates: sex, maturity offset, baseline value of outcome	Yes	ANCOVAs - adjusted for confounders!!!! Minimal clinical difference was used. Post int values = adjusted for sex baseline value and maturity offset	60 (30)	59 (30)	NA	0
		England				HIIT	10 (13 total with 3 weeks of holiday intersperced)	boxing, dance, soccer, and basketball drills	HR	> 90% Max - Taylor 2015 paper	4 to 7 progressively across the 10 weeks	45s	90s	0	NA	Warm up = 5 mins, modality/intensity NR; Cool down = 5 mins, modality/intensity NR	3 times a week; 2 during normal PE lessons, 1 after school/during lunch break	progression of bouts not recorded here	9 min to 15 min 45s	19 to 25 min 45s	119.25 min	(419.25 min)		during PE	2 HIIT sessions held in normal PE lessons, 1 after school/lunch session held in school hall	verbally motivated to provide "all out/ maximal efforts"	Researcher with extensive experience in exercise delivery and instruction																			41 (8)	40 (7)	77 +/1 13% for the 38 that finished	3 (1)
36	Williams et al. (2000)	Devon, England	cluster RCT by school	N	tanner stage 1. no exclusion reported	Control	8	none - normal every day activities	NA	NA	NA	NA	NA	NA	NA	NA	NA	NA	NA	NA	NA	NA	3 schools matched on curriculum and health behaviour questionniare from large longitudinal study and size.	NA	NA	NA	NA	None	diet - NR PA - partake in normal activities	1. Body mass to nearest 0.1kg using Avery balance beam (Avery, Birmingham, UK) 2. Body stature to nearest 0.01m using Hltain stadiometer (Crymuch, Dyfed, Wales, UK)	None	1. Peak VO2 using incremental discontinuous treadmill test on motorized treadmill (Woodway, Cranlea Ltd, Birmingham, UK). Started with 3 min warm up, then rest, 3 min at 7km 0% gradient, 8km 3 min, then speed same and gradient raised by 2.5% each 3 min. 2. Max minute ventilation (VE) 3. HR with electrocardiograph (Rigel, Mordon, Surrey, UK) 4. Lactate at peak VO2 with fingertip capillary blood sa…	None	None	None	None	None	None	None	None	None	NR	None	No	repeated measures analysis of variance	15 (0)	14	NR	1
						Mod Continuous	8	cycle ergomenter	HR	160 - 170 beats (80 - 85% Max)	1	20 mins	NA	NA	NA	NR	3	none	20 min	NR	(480 min)	NR		NR at what point in school day but M W F at same time	NR	NR	rigorously supervised by researcher																			15 (0)	13	NR	2
						HIIT	8	sprints	HR	measured HR to gauge intensity, but boys knew how hard to go based on a distance required to run	3 to 6 progressively, increasing by 1 every 2 weeks	10s or 30s	30s or 90s	0	NA	NR	3	Week 1: 3 x 10s on 30s off, 3 x 30s on 90s off Week 2: 3 x 10s on 30s off, 3 x 30s on 90s off Week 3: 4 x 10s on 30s off, 4 x 30s on 90s off Week 4: 5 x 10s on 30s off, 5 x 30s on 90s off Week 5: 5 x 10s on 30s off, 5 x 30s on 90s off Week 6: 6 x 10s on 30s off, 6 x 30s on 90s off Week 7: 6 x 10s on 30s off, 6 x 30s on 90s off Week 8: 6 x 10s on 30s off, 6 x 30s on 90s off	8 min to 16 min	NR	(304 min)	NR			school playground except for 3 done inside due to weather	NR	rigorously supervised by researcher																			15 (0)	12	NR	3
37	Arariza (2018)	South of Spain	RCT	N	Excluded if had physical pathology or medical contrainidication to perform PA or learning disabilities	Control	12	static stretching	NA	NA	NA	NA	NA	NA	NA	NA	NA	static stretching	NA	NA	NA	NA	4 secondary schools	during PE	NR (assumed gym)	NA	NA	None	no participant carried out extracirricular high intensity PA durng the 12 weeks of the study	Age and BMI [weight/height (m2)] were used as confounders (Ruiz-Ariza et al., 2016, 2017a). An ASIMED B-type-class III (Spain) and a portable height meter, the SECA 214 (SECA Ltd., Germany), were used to measure weight and height. Both measurements were carried out on barefoot participants dressed in light clothes.	1. HR recorded during sessions but not as an outcome	Fitness was measured with the ALPHA-Fitness battery. 1. CRF with 20m shuttle run	None	1. standing long jump test. Done twice best recorded	1. 4 x 10m shuttle run test of speed agility and coordination. Done twice best recorded	None	1. Memory: ad hoc test of 1 minute was used, from the memory test included in the Spanish adaptation of the RIAS test (Santamaría-Fernández & Fernández-Pinto, 2013). A poster of 15 Spanish playing cards, randomly selected, was projected for 20 seconds on a 3 x 2-metre screen. Immediately afterwards, the participants had 40 seconds to record on a standardized sheet all of the cards they could reme…	Prochaska, Sallis, and Long’s (2001) MVPA questionnaire.	None	None	None	first school hours in the morning in both groups at baseline and 12 weeks	Age and BMI used as confounders. Inactive vs active used as effect modifier	No	The repeated measures analysis of covariance (ANCOVA), 2 times (pre, post) x 2 groups (CG, EG) x 2 PA levels (inactive, active students), was used to analyse the chronic effect of 16 minutes of monitored C-HIIT. Memory, attention, concentration, mathematical calculation, and linguistic reasoning tests were used as dependent variables; the group and MVPA were used as fixed factors; and age, BMI, a…	214 with parental consent	94 (42)
						HIIT	12	combination of cardiorespiratory, speed/agility, and coordinative exercise	HR	HR monitors worn intensity above 85% HR max	4	20s to 40s	40s to 20s	4	0	4 min warm up including running and dynamic stretching at medium intensity coold down NR	2	4 x 4 different exercises (eg burpees, lateral jumps through hoops passing balls, coordination ladder, lateral running) Week 1/2 20s on 40s off Week 3/4 25s on 35s off Week 5-8 30s on 30s off Weeks 9/10 35s on 25s off Weeks 11/12 40s on 20s off	16	20 min (warm up only)	(384 min)	(480 min only warm up)		during PE	NR (assumed gym)	could see HR on screen	NR - teacher did rest of PE class																				90 (44)	NR	6
38	Ruiz-Ariza (2019) same study as above, diff outcomes - only different ones recorded					Control																						None									1. Creativity. To assess this construct we used the CREA test (Corbala ́n et al., 2003), 2. Emotional intelligence. To assess EI, this study used the Trait and Emotional Intelligence Ques- tionnaire Short Form (TEIQue-SF)
						HIIT
39	Alonso-Fernández (2019)	Autonomous Region of Madrid	RCT	N	secondary school students aged between 15 and 16 from the same class Exclusion: could not suffer from any disease or impoarment preventing them from carrying out high-intensity PA	Control	7	active control - PE class	NA	NA	NA	NA	NA	NA	NA	NA	NA	PE	NA	NA	NA	NA	secondary school	during PE	gym	NA	NA	None	asked not to make any changes to eating or PA habits	weight and body composition were evaluated using the bioelectric impedance analysis (BMI and body fat percentage). anita MC 980 MA (Tanita Corp, Tokyo, Japan), with four electrodes and a ‘‘Holtex’’ tallimeter (Tanita Institute Contract Study, 2004	None	20m shuttle run. VO2max was estimated using the Course-Navette test [29]. The result of this test enables us to validly and reliably predict VO2max [30].	None	None	None	None	None	PAR-Q	weekly eating habits (sofware nutriber 1.1.1)	None	None	PE classes the week before used as measurment (and for int group to familiarize) and week after intervention used for measurement too	None	No	ANOVA (2 groups × 2 time points: pretest and posttest). A post hoc t-test with Bonferroni correction to determine the significant differences between pairwise comparisons was used. Cohen’s d was added to establish effect size measure, where the values 0.2, 0.5 and 0.8 represent small, medium and large differences, respectively	NR	13	NR	NR
		Spain				HIIT	7	Body weight exercise	HR and subjective perception of effort	no additional details	8	20s	10s	1 to 2	1 min	HIIT was used as warm up for PE	2	Exercises: 1 squat jump, 2 push up, 3 high skipping, 4 burpees, 5 isometric front plank, 6 multi jumps on bench, 7 mountain climbers, 8 lateral sprints 5m Week 1 1 x 8 x 20s on 10s off Week 2 - 3 1 x 8 x 20s on 10s off + 1st 2 exercises Week 4 - 5 1 x 8 x 20s on 10s off + 1st 4 exercises and 1 min rest after 8 Week 6 - 7 2 x 8 x 20s on 10s off + 1 min rest between sets	4 to 9 min	4 to 9 min	(92 min)	HIIT was used as warm up for PE		during PE	gym	NR	PE teacher but researcher supervised to ensure workouts were homogenous																			NR	13	NR	NR
40	Espinoza-Silva (2019)	Araucanía	non randomized convenience sampling	Y - obese and overweight	inclusion: medical qualification for exericse, informed consent, registration in public school, aged 7 - 9. exclusion: presense of MSK disorder or any other med condition, physical, sensory, or intellectual disability	Control Overweight	28	active control - PE class	NA	NA	NA	NA	NA	NA	NA	NA	NA	PE	NA	NA	NA	NA	3 public schools, control was 1 public school. Intervention groups were 2 public schools	during PE	in school setting in PE class	scant effort encouragement	NA	None	NR	1. Body mass (kg) was recorded using a scale (TANITA, model Scale Plus UM - 028, Tokyo, Japan). The children were weighed barefoot and with as little clothing as possi- ble. 2. Height (m) was estimated with a stadiometer (Seca®, model 214, Hamburg, Germany) 3. BMI calculated using a measuring tape 4. Waist circumference (WC) in turn was measured (Seca®, model 201, Hamburg, Germany) 5. The waist-h…	Systolic blood pressure (SBP) and diastolic blood pres- sure (DBP) were measured on two occasions spaced 15 min apart. A digital monitoring system was used for the measurements (OMRON® , model HEM 7114, IL, USA).	1. 6 minute walk test performed in a closed space on a flat surface 30 m in length, with two reflective cones placed at either end indicating the limit of the path. Conducted during classroom hours and motivation was given per protocol	None	None	None	None	None	None	None	None	None	6 MWT done during classroom hours, the rest not recorded	None	No	One-way analysis of variance (ANOVA) was performed for inter- and intra-group comparisons, and repeated measures two-way ANOVA was used to determine the effect of the intervention. Additionally, Cohen’s d test was used to determine effect size, using threshold values of ≤ 0.49, 0.50-0.79 and ≥ 0.80	30	30	NR	NR
		Chile				Control Obese	28	active control - PE class	NA	NA	NA	NA	NA	NA	NA	NA	NA	PE	NA	NA	NA	NA		during PE			NA																			34	34	NR	NR
						HIIT Overweight	28	play, recreational activity, bicycle, treadmill	RPE	8 - 10 on borg scale	NR	30s to 4 min	1 to 2 min	NR	NR	up period of 5 min of running and chasing games and joint mobility exercises, and ended with 5 min of return to resting conditions.	2	Two parts: 1. Period of 15 - 20 min, progressively changes. Ranging from 30s - 1 min on, and 1 - 2 min recovery 2. Period of 15 - 20 min, 4 min of HIIT followed by 1 -2 min rest, repeated 3 - 4 times	NR (middle is 35)	(45 min)	NR (1960 using 35)	NR + 520 min for warm up and cooldown		during PE		NR	NR																			69	69	NR	NR
						HIIT Obese	28	play, recreational activity, bicycle, treadmill	RPE	8 - 10 on borg scale	NR	30s to 4 min	1 to 2 min	NR	NR		2		NR (middle is 35)	(45 min)	NR (1960 using 35)	NR + 520 min for warm up and cooldown		during PE			NR																			141	141	NR	NR
41	Haghshenas (2019)	Tehran	cluster RCT	Mix	NR	Control	8	active control - walks in school yard	NA	NA	NA	NA	NA	NA	NA	NA	NA	walks	NA	NA	NA	NA	2 male high schools in Tehran.	NR	school yard	NA	NA	None	NR	Only baseline weight, height, BMI, BF%, SM% Bioelectrical Impedance Analyzer (BIA)1 scale (Omron BF511, Kyoto, Japan) was used to measure weight, body mass index (BMI), body fat percentage (%BF), and skeletal muscle percentage (%SM) after entering their age, gender, and height.	None	None	ELISA method and vitamin D VIDAS Kit (Marcy-l’Étoile, bioMérieux, France) were used for measuring 25(OH)D level. About <20 ng vitamin D/ml plasma was considered as deficiency, between 20–30 ng/dl as insufficient, 30–100 ng/dl as sufficient, and more than 100 ng/dl was considered as toxic	None	None	None	None	physical activity tracker (Xiami Mi band 1 plus) - only collected as a confounder for vit D	validated semi-quantitative food frequency questionnaire (FFQ) - only collected as a confounder for vit D	None	None	blood collected before study and 48 hours after the last session	None	Yes	All values are reported as mean ± SEM. not according to table... general linear model repeated measures was used to compare the level of vitamin D changes of students in the intervention school with the control school’s students considering both Group Time Interaction and within (before and after in each group) groups differences together.	100 (0)	52 (0)	NR	NR
		Iran				HIIT	8	sprints	MAS	"The students ran with the most speed"	2 to 4	60s to 120s	240s to 300s	0	NA	10 min stretch and aerobic exercise warm up and 10 min cool down	3	Week 1: 2 x 1 min on 4 min off 2: 3 x 1 min on 4 min off 3: 4 x 1 min on 4 min off 4: 2 x 1.5 min on 4 min offz 5: 3 x 1.5 min on 4 min off 6: 4 x 1.5 min on 4 min off 7: 3 x 2 min on 5 min off 8: 4 x 2 min on 4 min off 10 min warm up and 5 min cool down	10 to 28 min	30 to 48 min	(430.5 min)	(910.5 min)		NR		NR	NR																				44 (0)	NR	NR
NONE	Van Biljon (2017)	Zululand Area	Quasi-experimental study, Convenience sampling	Y	Overweight. Exclusion: chronic medications known to affect HR/pulm function	MIIT (High Freqency)	6	cardioresp and bodyweight	HR	40-60% of HR reserve with alarm set to note deviance of intensity	5 to 20	15s to 10 min	15s to 2 min	1 to 4	NA to 1 min	state they performed them, don’t state what they are.	5	Week 1: Climbing steps (5 × 2; 30 s rest) Gallop 10m (5 × 1; 15 s rest) Hula hoop (1 min × 3; 30 s rest) Lunges (5 with each leg × 2; 30 s rest) Crunches (20 × 3; 30 s rest) Leg lifts (20 with each leg × 2; 30 s rest) One hundreds (100 counts × 2; 30 s rest) Ladies push-ups (8 × 2; 30 s rest) Pelvic lifts (20 × 2; 15 s rest) Skipping rope (20 s × 3; 30 s rest) Week 2: 15 reps 3 sets Rest 2 min be…	40 min	NR	(1200 min)	NR	NR	after school hours	sports field at school or school hall in bad weather	NR	NR	None	NR	Stature and body mass of the participants were measured using a stadiometer and a digital metric scale to the nearest 0.1 cm and 0.1 kg respectively. BMI percentile was calculated for the participant inclusion criteria. A measuring tape was used to obtain waist and hip circumferences to the nearest 0.1 cm (ACSM, 2010). Participants were bare footed and dressed in PE attire (lightweight shorts and…	Blood pressure was assessed manually using a Nantong Honsun (Co. Ltd, China) sphygmomanometer and stethoscope Resting HR	20-meter shuttle run test to obtain indirect VO2max values	Fasting blood glucose and total cholesterol levels were measured using an Accu-chek® Performa (Roche Diagnostics, Germany) system early in the morning after fasting for >10 hours (ACSM, 2010). Samples were obtained via finger prick.	None	None	None	None	None	None	None	None	Data collection took place over 3 days. Post collection happened within a week of intervention	None	No	Mann-Whitney U test was utilized to compare measurements between the two exercise groups and the Wilcoxon signed-rank test was calculated to determine pre and post-intervention measures within each group.	12 (3)	5 (NR)	100%	0
		South Africa				HIIT (low frequency)	6	cardioresp and bodyweight	HR	60 - 80% of HR reserve with alarm set to note deviance of intensity	5 to 20	15s to 10 min	15s to 1 min	1 to 4	NA to 2 min		3	Week 1: Jumping jacks (15 jumps × 5; 15 s rest) Hop on one leg between rugby goal posts (One leg there, other leg back × 3; 15 s rest) Sprint 10m (5 × 1; 10 s rest) Jump 10m (5 × 1; 10 s rest) Squats (10 × 4; 15 s rest) Crunches (20 × 3; 30 s rest) Cross over crunch (10 × 2; 30 s rest) One hundreds (100 counts × 2; 30 s rest) Leg lifts on a side (20 × 2; 30 s rest) Ladies push-ups (8 × 2; 30 s re…	40 min	NR	(720 min)	NR				NR	NR																				7 (NR)	100%	0
42	Ketelhut (2020a)	NR	cluster RCT by class	N	Included: signed written consent Excluded: health conditions that do not permit unrestricted PA engagement	Control	3 months	active control - PE class	NA	NA	NA	NA	NA	NA	NA	NA	NA	PE (1 45 min and 1 90 min)	NA	NA	NA	NA	1 primary school and 2 3rd grade classes (1 HIIT one control)	during PE	gym	NA	NA	None	NR	1. Body mass and 2. hieght to calculate 3. BMI	peripheral and central BP, AP, and aPWV were determined noninvasively using Mobil-O-Graph after 10 min in cool room. 2 readings each. Custom cuffs used	6 min run test from the KiGGS Study	None	None	None	None	None	MoMo-AFB [14]. The MoMo-AFB is a commonly used physical ac- tivity questionnaire that has been validated using accelerometer data (ActiGraph GT1X) and activity logs	None	None	None	First familiarized with tests. Tests done on school premise. Day 1: anthropometric, PA questionnaire, 6 min run test Day 2: hemodynamic measurement Performed by specially trained staff members under standardized conditions. Same person pre and post. No caffeine or intense PA 12 hours prior to measurements.	Adjusted for BMI age sex and baseline values of outcome	No	To detect differences between means, a 2 × 2 repeated measures ANOVA was conducted. Values were ad- justed for age, BMI, sex, and baseline values of outcome.	24 (10)	24 (10)	94%	NR
		(Germany)				HIIT	3 months	drills, circuit training, games, relays, runs, choreographies	HR	no additional details	2 to 6 based on bout length and set length	20s to 120s	30 - 90s	2	3 min	3 minute warm up and 2 minute cool down	2	The interval durations and the number of repetitions performed were adjusted according to the increased performance level throughout the intervention period. 2 6 min blocks of HIIT within each bout length was 20 - 120s and rest was either passive or active and lasted 30-90s	(15 min)	(20 min)	(360 min)	(480 min)		during PE	gym	verbally motivated to provide maximum effort	PE teacher specifically trained in workshops																			22 (11)	22 (11)	96%	NR
43	Chuensiri (2018)	Thailand	RCT	Y	BMI greater than or equal to 2 standard deviations above the the growth reference for boys, no cardiovascular disease, asthma or orthpedic problem, no regular exercise program or sport activity within the last 3 months	Control	12	none - maintain daily living	NA	NA	NA	NA	NA	NA	NA	NA	NA	NA	NA	NA	NA	NA	Yaowaluck Wittaya Thonburi School	NA	NA	NA	NA	None	maintian regular dietary habits	Body composition was determined by bioelectrical impedance method using a standardized body composition analyzer (bio- electrical impedance analyzer; Jawon Medical). Waist–hip ratio was calculated from waist and hip circumference measurements using a nonelastic tape measure.	1. Heart rate (HR) was continuously monitored using HR monitors (FT40; Polar) during exercise. 2. HR and blood pressure were recorded after >5 minutes of rest with the subject in seated position using a semiautomated blood pressure device (CARESCAPE V100 monitor; GE Healthcare, Milwaukee, WI). 3. The baPWV, an index of arterial stiffness, was measured using a noninvasive vascular testing device (…	VO2peak was determined during graded exercise test using a mechanically-braked cycle ergometer (Ergomedic 894E Peak Bike; Monark). Pulmonary ventilation and gas exchange were measured using breath-by-breath cardiopulmonary gas exchange system (Stationary Gas Analyzer: Vmax Encore 29 system; Yorba Linda). HR and electrocardiog- raphy (ECG) were continuously recorded. RMR was measured using the sta…	1. Serum concentrations of lipid profiles (total cho- lesterol, triglyceride, high-density lipoprotein cholesterol and low-density lipoprotein (LDL) cholesterol), and crea- tine kinase were measured with the standard procedure of the certified clinical laboratory (Faculty of Allied Health Sciences Lab, Thammasat University, Prathumthani, Thailand). 2. Leptin and adiponectin measured in plasma sam…	Leg muscle strength was measured using a muscle dynamometer (TKK 5002; Takei Scientific).	None	PA readiness questionnaire for children	None	Spontaneous physical activity was determined by sealed pedometers (Omron HJ-113; Omron Healthcare, Lake Forest, IL) for 7 consecutive days.	dietary intake was assessed with a self-reported 7-day food record filled in by the parents.	Enjoyment of physical activity was assessed using the modified physical activity enjoyment scale (PACES)	None	Visit 1: blood sample done after fast in morning then after a breakfast and 2h15 rest then PA readiness Q, anthro, Vo2. Visit 2: pulse wave, IMT, RMR Enjoyment only at post test	baPWV and FMD were adjusted for mean BP and baseline brachial artery diameter respectively.	No	he dependent variables were compared using a 3·2 (groups·times) repeated-measures analysis of variance or analysis of co- variance (ANCOVA). A post-hoc test with the Fisher least significant difference (LSD) was used for multiple com- parison purposes.	16 (0)	11	NR	5
						HIIT	12	cycle ergomenter	Power	90% peak power output	8	2 min	1 min	0	NA	NR	3	no changes or progression	24 min	NR	(864 min)	NR		afterschool setting	NR	NR	teachers and investigators																			16 (0)	11	NR	5
						supra HIIT	12	cycle ergomenter	Power	170% peak power output	8	20s	10s	0	NA		3	no changes or progression	4 min	NR	(144 min)	NR		afterschool setting	NR	NR	teachers and investigators																			16 (0)	15	NR	1
44	Granacher (2011)	Basel	RCT	N	No Hx of MSK neuro or ortho disorder, No athletic background, less than 5h of sports activities per week	Control	10	active control - PE class	NA	NA	NA	NA	NA	NA	NA	NA	NA	PE mainly ball games and swimming - no strength building	NA	NA	NA	NA	The first 2 schools to reply in the 20 contacted within the greater area of Basel	during PE		NA	NA	None	not to decrease or increase their daily sport activities between pre and post tests	a bioelectrical impedance analysis was conducted to assess soft lean mass of the dominant leg. Testing of m. quadriceps CSA was conducted in a sub-sample of 13 subjects (n=6 INT; n=7 CON). MRI data were obtained with a Philips Intera 1.5 Tesla scanner (Philips Medical Systems, Best, Netherlands).	None	None	None	Participants performed maximal vertical CMJ while standing on a one-dimensional force platform (SPSport®, MLD-Station Evo2, Innsbruck, Austria). Balance and strength tests included (a) measurements of static postural control on a balance platform, (b) the analysis of CMJ jumping height on a force plate, and (c) the assessment of maximal isokinetic peak torque of the knee extensors and flex- ors o…	None	None	None	None	None	None	None	Firs the biolectrical impedance, then 10 min of warm up prior to balance and strength tests.	corrected for gender	No	The effects of HIS on strength and balance parameters were analyzed in separate 2 (Group: INT, CON) × 2 (Test: pre, post) ANOVA with repeated measures on test. Our ANOVA model was corrected for gender. The classification of ES was determined by 2 calculating partial η p. The ES is a measure of the effectiveness of a treatment and it helps to determine whether a statistically sig- nificant differe…	17 (?)	15 (5)	NA	2
		Switerland				HIIT	10	strength training	Power	70 - 80% of 1 rep max	3	10 to 12 reps	NR	5	180 to 240s	10 min warm up and 10 min cool down	2	2 training sessions happened before intervention for familiarization 5 exercises were included: leg-press, knee extension/flexoion, seated calf raise, weight machine for hip abduction and adduction, core exercises Each exercise had 3 sets of 10-12 reps with 3-4 min in between sets. Training intensity adjusted based on 1RM on fortnightly basis	(70 min)	(90 min)	(1400 min)	(1800 min)			gym	exercised in pairs for spotting and motivation	2 PE teachers and 2 experts on strength training																			17 (9)	17 (9)	95%	0
45	McNarry (2020) * only data on healthy children pulled - not asthma patients* *methods collected from Winn 2019)	South Wales	RCT	N	none other than being a part of the school	Control	6 months	none	NA	NA	NA	NA	NA	NA	NA	NA	NA	usual day to day activities	NA	NA	NA	NA	control and intervention schools from similar SES					None	NR	1. Stature and sitting stature were measured to the nearest 0.1 cm (Seca213, Hamburg, Germany) and body mass to the nearest 0,1 kg (seca876, hamburg, germany) 2. Maturity offset was estimated according to the equations of Mirwald et al. (22).	None	1. peak O2 and the gas exchange threshold (GET). 2. VO2, HR and deoxyhaemoglobin kinetics using heavy-intensity constant work rate (CWR) exercise. 3. Pulmonary ventilation (VE) and gas exchange were measured on a breath-by-breath basis (Jaeger Oxycon Mobile, Jaeger, Hoechberg, Germany) 4. Electrocardiogram was recorded continuously at a sampling frequency of 250 Hz from which HR was derived (Phys…	None	None	None	None	None	None	None	None	None	The intervention and control groups were assessed at four time-points: baseline, mid- intervention, post-intervention and at a three-month follow-up. Participants were asked to attend the laboratory at the same time of day (± 2 hrs) four times at each of the time-points, separated by a minimum of 24 hours, in a rested and fully hydrated state and at least two hours postprandial. All exercise test…	controlled for age and sex	No	mixed linear regression models were used to determine the overall effects of time, group and asthma, and their interactions on the dynamic O2, HR and [HHb] responses when controlling for age and sex. All analyses were conducted according to an intention-to-treat and per protocol approach.	NR	16 (7)	NR	NR
						HIIT	6 months	circuits and games	HR	> 90% HR max	NR	10s to 30s	10s to 30s	NR	NR	NR	3	1:1 exercise rest ratio with cirucits and games-based activitites informed by formative work Activity Example exercises Static exercises Participants stood in a space where they conducted exercises. Examples: • Burpees • Jumping jacks • Squats • Press-ups Obstacle course Created using resources such as nets, benches, cones, and hurdles. Examples: • Agility • Crawling • Jumping • Rolling Speed, ag…	30 min	NR	(1890 min)	NR		could attend either a before or after school session.		individual encouragement to those not meeting intensity requirement	delivered by a Commando Joe's® personal trainer																			NR	17 (8)	NR	NR
46	Adeniran (1988)	Ile-Ife	RCT	N	No subject with a med history of cardioresp diease.	Control	8	not recorded	NA	NA	NA	NA	NA	NA	NA	NA	NA	NA	NA	NA	NA	NA	secondary school	NA	NA	NA	NA	None	NR	Using International Working group of Kinanthropometry protocols: 1. Height 2. Weight 3. Skinfold thickness (right side of body subscapular with lange skinfold calaper) 4. Body density with equation of Parizkova 5. % body fat with Brozek equation 6. Lean body weight from equation according to carlberg et al.	None	1. Cooper 12 min run/walk test on 400m track with number of laps completed used to calcuate VO2.	None	1. Vertical jump (sargent jump) test - calculated difference between standing reach and jump reach.	None	None	None	None	None	None	None	taken withi one week before and after program	None	No	ANOVA with Newman Keuls post hoc for sig ANOVA.	76 (76)	23	NR	NR
		Nigeria				Mod Continuous	8	mod running	HR	80 - 85% HR Max	NA	4.8 km (8 min per mile approx)	NA	NA	NA	5 minute warm up of calisthenics. Cool down NR	3	none	approx 24 min	29 min	(576 min)	(696 min)		Completed 8am - 10am.	on 400m track in the school.	NR	NR																				22	NR	NR
						HIIT	8	high-intensity runs	HR	≈ 90% HR Max	4	240s	240s	1	NA		3	none	32 mintes	37 min	(768 min)	(888 min)																									23	NR	NR
47	Abassi (2020)	Kalaat Sinan	RCT	Y	No contra indications for exercise based on medical examination. Using therapy for obesity, had a chronic disease, endocrine disorder or diabetes = excluded	Control	12	non-exercising control	NA	NA	NA	NA	NA	NA	NA	NA	NA	asked not to change exercise amount/type	NA	NA	NA	NA	sept to dec 2018, temp was 15 - 24 C	NA	NA	NA	NA	None	maintain usual eating habits	Body mass (kg) was measured with lightly clothes to the nearest 0.1 kg with a digital scale (Beurer BG39, Japan). Height (m) was measured with no shoes with a standing stadiometer. Body mass index (BMI) was calculated using the following formula: Body mass/Height2 (kg/m2). BMI-Z-score was calculated Waist circumference (cm) was measured with a non deformable tape ruler between the lower rib margi…	None	Spartacus Test [17] was performed to measure speed associated with VO2peak During the Spartacus test, heart rate was recorded using a heart rate monitor (S810, Polar, Kempele, Finland).	Plasma TSH and T4 concentrations were measured by Access Automated Immunoassay System (Access2, USA). Plasma insulin concentrations were assessed by radioimmunoassay kits (Beckman Coulter Company, France). Glucose was measured in plasma with an Architect C8000 auto analyzer by enzymatic colorimetric methods, using the respective reagents kits (Abbott, Laboratory IL, USA). The homeostasis model as…	None	None	None	None	None	None	None	None	Tests took place in morning between 8:30 and 11:30	None	No	Continuous variables were compared using the one-way analysis of variance (ANOVA) with LSD post hoc test between groups (HIIG, MIIG and CG) and the paired pre-post Student’s t-test in the same group	9 (9)	8 (8)	NR	1
		Tunisa				MIIT	12	mod running	MAS	70 - 80% MAS	6 to 8	30s	30s active recoveryat 50% MAS	2	240s	warmup: 10 min jogging at 50% MAS, 10 min games cooldown: 10 min active recovery, 5 min dynamic stretching	3	reps was increased from 6 to 8 starting in 4th week intensity increased by 5% every 3 weeks starting from week 7	16 to 20 min	51 to 55 min	(900 min)	(1845min)		M W F, time of day not stated	NR	NR	NR																			10 (10)	8 (8)	NR	2
						HIIT	12	high-intensity runs	MAS	100-110% MAS	6 to 8	30s	30s active recoveryat 50% MAS	2	240s		3		16 to 20 min	51 to 55 min	(900 min)	(1845min)																								10 (10)	8 (8)	NR	2
48	Ben-Zeev (2020)	Tel Aviv	RCT at school level	N	no meds for mental disorders or cognitive enhancers. No ADHD. Excluded if they didn't attend 90% of study	Control	3 months	regualar PE	NA	NA	NA	NA	NA	NA	NA	NA	3	45 min of mod intensity, jogging, sports games	45 min	45 min	(1620 min)	(1620 min)	2 middle schools - one for each group, similar SES and same education program	PE	NR	NR	school teacher	None	NR	None	None	None	None	None	None	None	Spatial learning: VR variant of MWM Pattern Seperation: MST Task Inhibitory control: Stroop	None	None	None	None	NR	None	Yes	Repeated measures 2 way anova. Data are mean and SEM	40 (0)	40 (0)	all above 90%	0
		Israel				HiFT (functional training)	3 months	aerobic and resistiance	NR	NR	2	30s high intensity aerobic	30s resistance exercise	5	2	10 min dynamic warm up 5 min cool down -stretching	3	aerobic = sprints/jumps. Resistance = pushups, squats, press, initially just body weight and eventually using free weights	20 min	35 min	(720 min)	(1260 min)		PE			certified instructor																			40 (0)	40 (0)	all above 90%	0
49	Bogataj (2020)	southern Serbia	RCT	Y	Inclusion: 14 - 16 years, BMI between 85-95 percentile, free of meds, no medical problems, not particpate in systematic exercise training during study or previous 6 months	Control	8	traditional PE	NA	NA	NA	NA	NA	NA	NA	NA	2 PE 1 for free activities	basketball and volleyball	NA	NA	NA	NA	single school	PE	NR	NR	PE teacher	None	not to change eating habits	Body height (in cm to the nearest 0.1 cm) was measured without shoes following standard procedures using a portable stadiometer (Seca 220; Seca Corporation, Hamburg, Germany). Body weight, BMI, BF percentage, BF in kg, and muscle mass were analyzed by a bioelectrical impedance method using a standardized body composition analyzer (Tanita BC 418 MA, Tanita Corp, Tokyo, Japan).	None	Physical aerobic performance was assessed by YYIRT1 (yoyo), which showed good reliability for 9–16 year old non-athletic children [36].	None	Explosive strength of the lower limbs was evaluated with countermovement jump (CMJ) using a sensor mat (PAT 01, Uno lux, Novi Sad, Serbia). For measuring the strength of upper limbs, hand-grip strength and medicine ball throw were used. Hand-grip strength was measured with the Baseline bulb dynamometer (Baseline, Boise, ID, USA) [34,35]. The medicine ball throw was evaluated, with the participant…	None	None	None	None	None	None	None	in school hall between 10am - 1pm with same conditions	None	Yes	A two-way analysis of variance (ANOVA) was used to test the main effect of the group (EXP vs. CON) and the main effect of time (pre-test vs. post-test) and the interaction of group x time for body composition values and PF test results. Cohen’s d effect (ES) for changes within the group was classified as follows: “trivial” <0.2; “small” 0.2–0.6; “moderate” 0.6–1.2; “large” 1.2–2.0; “very large” >…	24 (24)	24 (24)	NA	0
						HIIT and Nutrition	8	Body weight exercise	HR in 1st and last week RPE in all session	80% max HR	10	30s (15-20 rep)	15s	2	0s	warm up was official PE class	3	2 in PE and one outside (1) push-up on knees, (2) squats, (3) burpees, (4) crunches, (5) step-up, (6) triceps dips, (7) hop jumps, (8) chest medicine ball throws against the wall, (9) skipping rope, and (10) plank. To avoid boredom, exercise order changed after 2 weeks and some exercises were changed in month 2	15 min	NR	(360 min)	N R		PE			PE teacher, supervised by researcher	nutritionist 2x per week The prescribed diet consisted of 20% proteins, 25–30% fats, and 50–55% carbohydrates. Their calorie intake was between 1300 to 1700 kcal/day based on their body weight. The participants were informed about healthy choices, food preparation, regular meals, and portion sizes. They received written instructions and an example of the weekly menu.	3 day dietary recall pre int																	24 (24)	22 (22)	92% for exercise, 81% nutrition	2
19	Leahy (2018)	Newcastle, AUS	RCT	N	grade 11, no injury or illness that would preclue their participation	Control	14	none	NA	NA	NA	NA	NA	NA	NA	NA	NA	NA	NA	NA	NA	NA	secondary school	NA	NA	NA	NA	None	NR	1. Weight was measured using a portable digital scale (brand NR) 2. Height was measured using a portable stadiometer (brand NR) 3. BMI was calculated from height and weight using the standard equation.	None	1. CRF was assessed using the 20m PACER shuttle run test indoors on a hard surface. The last successful stge was recorded and converted into number of successful 20m laps. 2. VO2 max was estimated from number of successful laps during the 20m PACER test (method of conversion NR)	None	1. Upper body musclar endurance was measured using a modified push up test, using number of push ups completed 2. Lower body muscular power was measured using a standing long jump test (maximum distance jumped)	None	1. Psychological distress was measured using the validated strenngths and difficulties quesitonnaire, covering 25 items divided into 4 categories (emotional problems, conduct problems, hyperactivity problems and social problems). Scores were given in relation to the last 6 months on a 3 point scale. 2. Stress was measured using the percieved stress scalewhich assesses the degree to which situatio…	None	None	None	None	1. Feasibility was assessed using a questionnaire that assessed recruitment (achieveement of target sample size), retention 9retention at 14 week follow up), attendance (adherence to HIIT sessions), and program satisfaction (teachers and students satisfaction with the program) on Likert scale.	baseline the week immediately preceding intervention, post the week immediately following	None	Yes	linear mixed models for primary and secondary outcomes. Treatment, time, groupxtime interaction. Cohens d for ES. 0.2 small 0.5 medium 0.8 large	30 (NR)	29 and 27 with primary outcome	Participants averaged 1.7 (0.3) sessions per week over the study period. Higher adherence was observed during school weeks (1.9 [0.3] sessions/wk), compared with school holiday weeks (0.8 [0.9] sessions/wk)	1
		Burn to Learn				HIIT	14	aerobic and resistiance	HR	> 85% monitored with heart rate monitor	8 to 16	30s	30s	NR	NR	2 min warm up and 2 min cool down	3	Choice of: Gym Sport Class Dance Combat and Brain	8 to 16 min based on the choice of program	12 - 20 min	using avg of 12 (432)	(600 min)		2 during class time, and 1 on their own time	2 done in school time - lunch recess class. 1 on own time	provide constructive feedback, praise effort, demonstrate empathy	2 sessions facilitated by teachers, 1 session self directed																			38 (NR)	32 and 27 with primary outcome		6
50	Kennedy (2020) Same as Leahy 2018 study	Newcastle, AUS	RCT	N		Control																								None	None	None	None	None	None	None	None	None	None	Dose delivered via teacher log and student log Reach proportion of consenting students Fidelity by intensity with HR and session quality evaluted by researchers Sustainability with evaluation questionaires (intent to deliever workouts, intent to use HIIT)	None	NA	None	NA	NA	9675 (4623)
		Burn to Learn				HIIT																																								9634 (5524)
51	Leahy (2020) Same as Leahy 2018 study	Newcastle, AUS	RCT	N		Control																								None	None	None	None	None	None	None	Flanker (inhibition) and n-back (working memory)	None	None	Feasibility of cog tests	None	baseline the week immediately preceding intervention, post the week immediately following	None	feasibility so no power caluclation done	The current study was not deliberately powered to detect changes in key cognitive outcomes. Therefore, we have calculated Cohen’s d (adjusted difference between groups over time, divided by the pooled standard deviation of change) to provide a measure of effect size.	29 (15)	29 (15)
		Burn to Learn				HIIT																																								33 (15)	29 (15)
52	Lubans (2020) Same as Leahy 2018 study	Newcastle, AUS	RCT	N		Control	1 year (52 weeks)	none	NA	NA	NA	NA	NA	NA	NA	NA	NA	NA	NA	NA	NA	NA	secondary school	NA	NA	NA	NA	None	NR	Body weight and height were measured using a portable digital scale10 (A&D Medical UC-352-BLE Digital Scales) and a portable stadiometer (Seca 213 Portable11 Height Measuring Rod Stadiometer), respectively. Body mass index was calculated (weight (kg)/height (m)2) and the International Obesity Task Force cut-offs28 were used to classify participants into weight categories.	None	CRF was assessed using the 20 m multistage fitness test, which has good validity in adolescents23 and is the most widely accepted field-based measure of CRF.8 Verbal encouragement was provided by test administrators and the last successful stage was recorded and converted to the number of laps completed	All participants in cohort 1 (298/378, 75% consented) were invited to provide hair samples to examine the accumulation of cortisol and provide a retrospective index of stress exposure.25 The inter-assay coefficient of variation in the study sample was 8.42%.	The 90° push-up and standing long jump tests were used to assess upper body muscular endurance26 and lower body muscular power,27 respectively	None	10-item Perceived Stress Scale. Responses were scored on a 5-point scale ranging from 0 ‘Never’ to 4 ‘Very often’ and then summed across all scale items. Strengths and Difficulties Questionnaire which consists of five 5-item subscales.32 The emotional symptoms and peer problems subscales were combined to create an internalising problems composite. The conduct and hyperactivity problems subscales …	A modified version of the Eriksen flanker task was used to modulate inhibitory control demands using congruent and incongruent trials. Response time and response accuracy were recorded. An interference score was calculated for both accuracy and response time. Working memory was assessed using a serial n-back task.30	Participants wore ActiGraph GT9X Link accelerometer on their non-dominant wrist for seven consecutive days. School hour, weekday and weekend day physical activity were calculated separately. Existing thresholds were used to categorise intensity.	None	None	None	All measures on the same day in specifc order (according to protocol)	Five potential moderators of intervention effects were identified a priori and assessed by estimating interaction terms between group, time and each individual moderator: (i) socioeconomic status (low/medium or high based on household postcode), (ii) sex (men or women), (iii) weight status (healthy weight/underweight or overweight/obese,28 (iv) mental health status (close to average and slightly …	Yes	models included fixed effects for treatment (B2L or control), time (treated as categorical with levels baseline, 6 months and 12 months), the group-by- time interaction (ie, intervention post-test mean−intervention baseline mean)−(control post-test mean−control baseline mean)) and randomisation pair, using random intercepts to account for the clustered nature of the data (ie, clustering within sc…	333 (130)	220		69
		Burn to Learn				HIIT	1 year (52 weeks)	aerobic and resistiance	HR	> 85% monitored with heart rate monitor	8 to 16	30s	30s	NR	NR	2 min warm up and 2 min cool down	3	phase 1 and 2 designed to be teacher led with sessions between 8 to 16 mins	4 to 16 min based on the choice of program	8 - 20 min	8 * 52 * 3 = (1248)	12*52*3 = (1872)		phase 1 and 2: 2 during class time, and 1 on their own time phase 3: all on own time	phase 1 and 2: 2 done in school time - lunch recess class. 1 on own time phase 3: all on own time	phase 1 + 2: provide constructive feedback, praise effort, demonstrate empathy phase 3: none	phase 1 and 2: 2 sessions facilitated by teachers, 1 session self directed phase 3: option for teacher facilitation if teacher wants but otherwise self directed																			337 (169)	214	see kennedy process outcomes	89
53	Reyes Amigo (2021)	Valparaiso	RCT	N	exclusion: if they presented any type of chronic pediatric disease, cardiovascular or metabolic disease (except for obesity), or any orthopedic limitation. Participants whose attendance rate was lower than 95 percent (%), who failed to attend first or second measurement, and/or presented a negative response to training (presenting symptoms during the intervention e.g., discomfort and thoracic pai…	Mod Intense Games	11	mod intense games	HR	60-74% or 4-5 RPE	bouts vary based on activity	set was 6 min	NR	4	2	5 min warm up and 5 min cool down	2	17 sessions total of 45 min PE 2 relays and 2 small sided continuous games	30 min	40 min	(510 min)	(680 min)	two 4th year elementary classes	PE	highschool multipurpose court	NR	PE teacher	None	NR	None	None	None	None	None	None	None	None	Triaxial Accelerometry (ACL) was used to assess PA level in the participants through a validated device (Actigraph wGT3X-BT) and software (ActiLife 6). accelerometers were worn for 4 days (i.e., 3 school days and 1 weekend day). Based on the counts per minute, daily PA classifications were sedentary, light, moderate, vigorous, and moderate-vigorous.	None	None	pilot test showed that students were able to repeatedly perform HIA and MIA for the assigned period of time		None	Yes, but said need 54 and only have 48 in sample	Wilcoxon signed-rank test was used to analyse variable statistical differences before and after the intervention	23 (14)	23 (14)	avg of 94% (16 of 17)	none (11 initially excluded due to criteria)
		Chile				HIIT Games	11	high intensity games	HR	75-95% HR max or 6-8 RPE	bouts vary based on activity	set was 6 min	NR	4	2	5 min warm up and 5 min cool down	2	17 sessions total of 45 min PE 2 relays and 2 small sided intermittent games	30 min	40 min	(510 min)	(680 min)		PE			PE teacher																			25 (18)	25 (18)
54	Segovia (2020)	Ciudad Real	RCT	N	NR	Control	6	Ringo	NR	NR	NR	NR	NR	NR	NR	NR	2 x 60 min or 3 x 45 min	15 sessions of a season of ringo	NR	NR	NR	NR	3 state primary schools 5 grade 5 classes and 3 6th grade classes	PE	NR	NR	NR	NR	NR	bioelectrical impedance measurements of BF%, Tanita BC-418Body Composition Analyser. Although the children were measured barefoot and wearing light clothes, 1kg was subtracted from the measurements. Height was measured to the nearest 0.1cm, using the Seca 222 measuring rod, with the children barefoot and standing straight. A tape measure was used to measure the WC at the midpoint between the last…	None	None	None	None	None	None	None	None	None	None	None	NR	None	No	The U Mann-Whitney test was used to analyse differences according to the programme content (two groups: GB-HIIT and control) and the Kruskal Wallis test was used to analyse differences according to methodology (three groups: TM, Sport Education and control)	51	NR	NR
						Traditional HIIT	6	Games and Circuit	HR	85-90%	Game = 1 bout Circuit = 5 to 8	Game = 5 to 7 min Circuit = 40s	Game = NA Circuit = 20s	1	NR	NR	2 x 60 min or 3 x 45 min	15 sessions 5-7 min HIIT game with functinal exercises 5 (session 1-5) to 8 (session 6 - 15) circuit: 40s intervals 20s of passive recovery. At 85-90% HR intensity	10 -15 min	NR	195 min	NR																								44	NR	NR
		Spain				HIIT plus sports education	6	Games and Circuit	HR	85-90%	Game = 1 bout Circuit = 5 to 8	Game = 5 to 7 min Circuit = 40s	Game = NA Circuit = 20s	1	NR	NR	2 x 60 min or 3 x 45 min	15 sessions same as traditional but students had a second role as coach, fitness coordinator, nutritionist, journalist and manager (team role) and third role (main ref, event ref, scorekeeper, competition coordinator they also had a 4 part season starting at organisation, then preseason, regular season, and final stage	10 - 15 min	NR	195 min	NR																								59	NR	NR
[truncated: 2,298 more columns]
